# Supplementary material for: Identification, Elucidation and Deployment of a Cytoplasmic Male Sterility System for Hybrid Potato
Source: Biology (Basel). 2024 Jun 18;13(6):447. doi: 10.3390/biology13060447 (PMC11200408; doi:10.3390/biology13060447)
Supplement: Supplementary file 1 [file biology-13-00447-s001.zip]

Archive with 1 entries (1 files):
- biology-3046770-supplementary.xlsx
