# Supplementary material for: Identification, Elucidation and Deployment of a Cytoplasmic Male Sterility System for Hybrid Potato
Source: Biology (Basel). 2024 Jun 18;13(6):447. doi: 10.3390/biology13060447 (PMC11200408; doi:10.3390/biology13060447)
Supplement: Supplementary file 1 [file biology-13-00447-s001.zip › biology-3046770-supplementary.xlsx]

## Sheet: Table S1
Table S1. Plant materials used in this study. Cytoplasms types, generation and parents are shown in colums B-E.
Population/ individual	Cytotype	Generation	Female parent	Male parent
F2	P	F2	S. tuberosum	S. microdontum subs. Gigantophyllum
Solyntus	P	F9
BC1(P)	P	BC1	F2-1	Solyntus
BC2(P)-1	P	BC2	F2-1	BC1(P)-1
BC2(P)-2	P	BC2	F2-2	BC1(P)-1
D02	A	F1
D03	T	F1
D12	T	F1
VR808DH	T	DH1	VR808	Phu153
BC2F1(A)-1	A	BC2F1	D02	BC1(P)-1
BC2F1(T)-1	T	BC2F1	D03	BC1(P)-1
BC2F1(T)-2	T	BC2F1	D12	BC1(P)-1
BC2F1(T)-3	T	BC2F1	VR808DH-1	BC1(P)-1
BC2F1(T)-4	T	BC2F1	VR808DH-3	BC1(P)-1
BC2F1(T)-5	T	BC2F1	VR808DH-2	BC1(P)-1
BC2F2(A)-1	A	BC2F2	BC2F1(A)-1-10	BC2F1(A)-1-10
BC2F2(A)-2	A	BC2F2	BC2F1(A)-1-16	BC2F1(A)-1-16
BC2F2(T)-1	T	BC2F2	BC2F1(T)-1-26	BC2F1(T)-1-26
BC2F2(T)-2	T	BC2F2	BC2F1(T)-2-01	BC2F1(T)-2-01
BC2F2(T)-3	T	BC2F2	BC2F1(T)-2-17	BC2F1(T)-2-17
BC2F2(T)-4	T	BC2F2	BC2F1(T)-2-19	BC2F1(T)-2-19
BC2F2(T)-5	T	BC2F2	BC2F1(T)-3-24	BC2F1(T)-3-24
BC2F2(T)-6	T	BC2F2	BC2F1(T)-5-26	BC2F1(T)-5-26
BC2F3(A)-1	A	BC2F3	BC2F2(A)-1-29	BC2F2(A)-1-29
BC2F3(A)-2	A	BC2F3	BC2F2(A)-2-44	BC2F2(A)-2-44
BC2F3(T)-1	T	BC2F3	BC2F2(T)-2-07	BC2F2(T)-2-07
BC2F3(T)-2	T	BC2F3	BC2F2(T)-2-20	BC2F2(T)-2-20
BC2F3(T)-3	T	BC2F3	BC2F2(T)-3-06	BC2F2(T)-3-06
BC2F3(T)-4	T	BC2F3	BC2F2(T)-4-16	BC2F2(T)-4-16
BC2F3(T)-5	T	BC2F3	BC2F2(T)-4-17	BC2F2(T)-4-17
F1(al)-1	P	F1	BC2(P)-1-55	BC2F2(T)-2-07
F1(al)-2	P	F1	BC2(P)-1-55	BC2F2(A)-2-44
F1(al)-3	P	F1	BC2(P)-1-55	BC2F2(A)-1-29
F1(al)-4	P	F1	PBF2-4031	BC2F2(A)-2-09
F1(al)-5	P	F1	PBF2-4031	BC2F2(A)-1-29
F1(al)-6	P	F1	PBF2-4031	BC2F2(A)-2-44
F1(al)-7	P	F1	PBF1-1-1020	BC2F2(A)-2-09
F1(al)-8	P	F1	PBF1-1-1020	BC2F2(A)-2-44
F1(al)-9	P	F1	PBF1-1-4012	BC2F2(A)-2-44
F1(al)-10	P	F1	PBF1-1-4012	BC2F2(A)-1-29
F1(al)-11	P	F1	PBF1-1-4020	BC2F2(A)-2-44
F1(al)-12	P	F1	PBF1-1-4020	BC2F2(A)-1-29
F1(al)-13	P	F1	PBF1-1-4020	BC2F2(A)-2-09
Hybrid 1	P	F1
Hybrid 2	P	F1
Hybrid 3	P	F1

## Sheet: Table S2
Table S2. Genotypic data of population BC2(P)-1. Individuals are listed in the colums, and markers in rows. Markers names are derived from the SNP positions in reference genome DM6.1. For the genotype calls, an a means that the individual was homozygous on that locus, whereas an h means that the individual was heterozygous at that locus. Genotype calls that were uncertain are shown with an * inst…
SNP marker	BC2(P)-1-1001	BC2(P)-1-1002	BC2(P)-1-1003	BC2(P)-1-1004	BC2(P)-1-1005	BC2(P)-1-1006	BC2(P)-1-1007	BC2(P)-1-1008	BC2(P)-1-1009	BC2(P)-1-1010	BC2(P)-1-1011	BC2(P)-1-1012	BC2(P)-1-1013	BC2(P)-1-1014	BC2(P)-1-1015	BC2(P)-1-1016	BC2(P)-1-1017	BC2(P)-1-1018	BC2(P)-1-1018	BC2(P)-1-1019	BC2(P)-1-1020	BC2(P)-1-1021	BC2(P)-1-1022	BC2(P)-1-1023	BC2(P)-1-1024	BC2(P)-1-1025	BC2(P)-1-1026	BC2(P)-1-1027	BC2(P)-1-1028	BC2(P)-1-1029	BC2(P)-1-1030	BC2(P)-1-1031	BC2(P)-1-1032	BC2(P)-1-1033	BC2(P)-1-1034	BC2(P)-1-1035	BC2(P)-1-1036	BC2(P)-1-1037	BC2(P)-1-1038	BC2(P)-1-1039	BC2(P)-1-1040	BC2(P)-1-1041	BC2(P)-1-1042	BC2(P)-1-1043	BC2(P)-1-1044	BC2(P)-1-1045	BC2(P)-1-1046	BC2(P)-1-1047	BC2(P)-1-1048
Chr01:1505897	a	a	a	h	a	h	a	h	h	h	a	h	h	h	h	a	a	a	a	a	h	a	a	h	a	h	a	h	a	a	a	a	h	h	a	h	h	h	h	h	h	h	h	h	h	a	h	h	a
Chr01:2007047	a	a	a	h	a	h	a	h	h	h	a	h	h	h	h	a	a	a	a	a	h	a	a	h	a	h	a	h	a	a	a	h	h	h	a	h	h	h	h	h	h	h	h	h	h	a	h	h	a
Chr01:2571052	a	a	a	h	a	h	a	h	h	h	a	h	h	h	h	a	a	a	a	a	h	a	a	h	a	h	a	h	a	a	a	h	h	h	a	h	h	h	h	h	h	h	h	h	h	a	h	h	a
Chr01:2734775	a	a	a	h	a	h	a	h	h	h	a	h	h	h	h	a	a	a	a	a	h	a	a	h	a	h	a	h	a	a	a	h	h	h	a	h	h	h	h	h	h	h	h	h	h	a	h	h	a
Chr01:3064699	a	a	a	h	a	h	a	h	h	h	a	h	h	h	h	a	a	a	a	a	h	a	a	h	a	h	a	h	a	a	a	h	h	h	a	h	h	h	h	h	h	h	h	h	h	a	h	h	a
Chr01:4598178	a	a	a	h	a	h	a	h	h	h	a	h	h	h	h	a	a	a	a	a	h	a	a	h	h	h	a	a	a	a	a	h	h	h	h	h	h	h	h	h	h	h	h	h	h	a	h	h	h
Chr01:6026411	a	a	a	h	a	h	a	h	h	h	h	h	h	h	h	a	a	a	a	a	h	a	a	h	h	h	a	a	a	a	h	h	h	h	h	h	h	h	h	h	h	h	h	h	h	a	h	h	h
Chr01:7066093	a	a	a	h	h	h	a	h	h	h	h	h	h	h	h	a	a	a	a	a	h	a	a	h	h	h	a	a	a	a	h	h	h	h	h	h	h	h	h	h	h	h	h	h	h	a	h	h	h
Chr01:8138134	a	a	a	h	h	h	a	h	h	h	h	h	h	h	h	a	a	a	a	a	h	a	a	h	h	h	a	a	a	a	h	h	h	h	h	h	h	h	h	h	h	h	h	h	h	a	h	h	h
Chr01:9128104	a	a	a	h	h	h	a	h	h	h	h	h	h	h	h	a	a	a	a	a	h	a	a	h	h	h	a	a	a	a	h	h	h	h	h	h	h	h	h	h	h	h	h	h	h	a	h	h	h
Chr01:56954935	a	a	a	a	h	h	a	h	h	h	h	h	h	h	h	a	a	a	a	a	h	a	a	h	h	h	a	a	a	a	h	h	h	h	h	h	h	h	h	h	h	h	h	h	h	a	h	h	h
Chr01:56218128	a	a	a	a	h	h	a	h	h	h	h	h	h	h	h	a	a	a	a	a	h	a	a	h	h	h	a	a	a	a	h	h	h	h	h	h	h	h	h	h	h	h	h	h	h	a	h	h	h
Chr01:11843392	*	a	a	a	*	*	*	*	*	*	*	*	h	*	*	a	a	*	a	a	*	a	a	*	*	*	*	a	a	*	*	*	*	*	*	*	*	*	*	*	*	*	*	*	*	*	*	*	*
Chr01:12969165	a	a	a	a	h	h	a	h	h	h	h	h	h	h	h	a	a	a	a	a	h	a	a	h	h	h	a	a	a	a	h	h	h	h	h	h	h	h	h	h	h	h	h	h	h	a	h	h	h
Chr01:27948290	*	*	a	*	*	*	*	*	*	*	h	*	*	*	h	*	*	*	a	*	h	a	*	*	h	*	*	*	a	*	h	h	*	h	*	*	*	*	h	*	*	h	h	h	h	*	*	h	h
Chr01:30397075	a	a	a	a	h	h	a	h	h	h	h	h	h	h	h	a	a	a	a	a	h	a	a	h	h	h	a	a	a	a	h	h	h	h	h	h	h	h	h	h	h	h	h	h	h	a	h	h	h
Chr01:24494849	a	a	a	a	h	h	a	h	h	h	h	h	h	h	h	a	a	a	a	a	h	a	a	h	h	h	a	a	a	a	h	h	h	h	h	h	h	h	h	h	h	h	h	h	h	a	h	h	h
Chr01:43578772	a	a	a	a	h	h	a	h	h	h	h	h	h	h	h	a	a	a	a	a	h	a	a	h	h	h	a	a	a	a	h	h	h	h	h	h	h	h	h	h	h	h	h	h	h	a	h	h	h
Chr01:43703641	a	a	a	a	h	h	a	h	h	h	h	h	h	h	h	a	a	a	a	a	h	a	a	h	h	h	a	a	a	a	h	h	h	h	h	h	h	h	h	h	h	h	h	h	h	a	h	h	h
Chr01:46005870	a	a	a	a	h	h	a	h	h	h	h	h	h	h	h	a	a	a	a	a	h	a	a	h	h	h	a	a	a	a	h	h	h	h	h	h	h	h	h	h	h	h	h	h	h	a	h	h	h
Chr01:46744133	a	a	a	a	h	h	a	h	h	h	h	h	h	h	h	a	a	a	a	a	h	a	a	h	h	h	a	a	a	a	h	h	h	h	h	h	h	h	h	h	h	h	h	h	h	a	h	h	h
Chr01:49251954	a	a	a	a	h	h	a	h	h	h	h	h	h	h	h	a	a	a	a	a	h	a	a	h	h	h	a	a	a	a	h	h	h	h	h	h	h	h	h	h	h	h	h	h	h	a	h	h	h
Chr01:49878549	a	a	a	a	h	h	a	h	h	h	h	h	h	h	h	a	a	a	a	a	h	a	a	h	h	h	a	a	a	a	h	h	h	h	h	h	h	h	h	h	h	h	h	h	h	a	h	h	h
Chr01:34947612	a	a	a	a	h	h	a	h	h	h	h	h	h	h	h	a	a	a	a	a	h	a	a	h	h	h	a	a	a	a	h	h	h	h	h	h	h	h	h	h	h	h	h	h	h	a	h	h	h
Chr01:36351753	a	a	a	a	h	h	a	h	h	h	h	h	h	h	h	a	a	a	a	a	h	a	a	h	h	h	a	a	a	a	h	h	h	h	h	h	h	h	h	h	h	h	h	h	h	a	h	h	h
Chr01:10820480	a	a	a	a	h	h	a	h	h	h	h	h	h	h	h	a	a	a	a	a	h	a	a	h	h	h	a	a	a	a	h	h	h	h	h	h	h	h	h	h	h	h	h	h	h	a	h	h	h
Chr01:54352749	a	a	a	a	h	h	a	h	h	h	h	h	h	h	h	a	a	a	a	a	h	a	a	h	h	h	a	a	a	a	h	h	h	h	h	h	h	h	h	h	h	h	h	h	h	a	h	h	h
Chr01:52676300	a	a	a	a	h	h	a	h	h	h	h	h	h	h	h	a	a	a	a	a	h	a	a	h	h	h	a	a	a	a	h	h	h	h	h	h	h	h	h	h	h	h	h	h	h	a	h	h	h
Chr01:52149380	a	a	a	a	h	h	a	h	h	h	h	h	h	h	h	a	a	a	a	a	h	a	a	h	h	h	a	a	a	a	h	h	h	h	h	h	h	h	h	h	h	h	h	h	h	a	h	h	h
Chr01:17082919	a	a	a	a	h	h	a	h	h	h	h	h	h	h	h	a	a	a	a	a	h	a	a	h	h	h	a	a	a	a	h	h	h	h	h	h	h	h	h	h	h	h	h	h	h	a	h	h	h
Chr01:15216787	a	a	a	a	h	h	a	h	h	h	h	h	h	h	h	a	a	a	a	a	h	a	a	h	h	h	a	a	a	a	h	h	h	h	h	h	h	h	h	h	h	h	h	h	h	a	h	h	h
Chr01:14526785	a	a	a	a	h	h	a	h	h	h	h	h	h	h	h	a	a	a	a	a	h	a	a	h	h	h	a	a	a	a	h	h	h	h	h	h	h	h	h	h	h	h	h	h	h	a	h	h	h
Chr01:18500745	a	a	a	a	*	h	a	h	h	h	h	h	h	h	h	a	a	a	a	a	h	a	a	h	h	h	a	a	a	a	h	h	h	h	h	h	h	h	h	h	h	h	h	h	h	a	h	h	h
Chr01:19198494	a	a	a	a	h	h	a	h	h	h	h	h	h	h	h	a	a	a	a	a	h	a	a	h	h	h	a	a	a	a	h	h	h	h	h	h	h	h	h	h	h	h	h	h	h	a	h	h	h
Chr01:19453271	a	a	a	a	h	h	a	h	h	h	h	h	h	h	h	a	a	a	a	a	h	a	a	h	h	h	a	a	a	a	h	h	h	h	h	h	h	h	h	h	h	h	h	h	h	a	h	h	h
Chr01:20540848	a	a	a	a	h	h	a	h	h	h	h	h	h	h	h	a	a	a	a	a	h	a	a	h	h	h	a	a	a	a	h	h	h	h	h	h	h	h	h	h	h	h	h	h	h	a	h	h	h
Chr01:58968923	a	a	a	a	h	h	a	h	h	h	h	h	h	h	h	a	a	a	a	a	h	a	a	h	h	h	a	a	a	a	h	h	h	h	h	h	h	h	h	h	h	h	h	h	h	a	h	h	h
Chr01:59692551	a	a	a	a	h	h	a	h	h	h	h	h	h	h	h	a	a	a	a	a	h	a	a	h	h	h	a	a	a	a	h	h	h	h	h	h	h	h	h	h	h	h	h	h	h	a	h	h	h
Chr01:62308295	a	a	a	a	h	h	a	h	h	h	h	h	h	h	h	a	a	a	a	a	h	a	a	h	h	h	a	a	a	a	h	h	h	h	h	a	h	h	h	h	h	h	h	h	h	a	h	h	h
Chr01:63794894	a	a	a	a	h	h	a	h	h	h	h	a	h	h	h	a	h	h	h	a	h	a	a	h	h	h	a	h	a	a	h	h	h	h	h	a	h	h	h	h	h	h	h	h	h	a	h	h	h
Chr01:65583717	a	a	a	a	h	h	a	h	h	h	h	a	h	h	h	a	h	h	h	a	h	a	a	h	h	h	a	h	a	a	h	h	h	h	h	a	h	h	h	h	h	h	h	h	h	a	h	h	h
Chr01:66409177	a	a	a	a	h	h	a	h	h	h	h	a	h	h	h	a	h	h	h	a	h	a	a	h	h	h	a	h	a	a	h	h	h	h	h	a	h	h	h	h	h	h	h	h	h	a	h	h	h
Chr01:66738217	a	a	a	a	h	h	a	h	h	h	h	a	h	h	h	a	h	h	h	a	h	a	a	h	h	h	a	h	h	a	h	h	h	h	h	a	h	h	h	h	h	h	h	h	h	a	h	h	h
Chr01:67040249	a	a	a	a	h	h	a	h	h	h	h	a	h	h	h	a	h	h	h	a	h	a	a	h	h	h	a	h	h	a	h	h	h	h	h	a	h	h	h	h	a	h	h	h	h	a	a	h	h
Chr01:68824651	a	a	a	a	h	h	a	h	h	h	h	a	h	h	h	a	h	h	h	a	h	a	h	h	h	h	a	h	h	h	h	h	h	h	h	a	h	h	h	h	a	h	h	h	h	a	a	h	h
Chr01:74590587	a	a	a	a	h	h	a	h	h	h	h	a	h	h	h	a	h	h	h	h	h	a	h	a	h	h	h	h	h	h	h	h	h	h	h	a	h	h	h	h	a	h	h	h	a	a	a	a	h
Chr01:78864429	a	a	a	a	a	h	a	h	h	h	h	a	h	h	h	a	h	h	h	h	h	a	h	a	h	h	h	a	h	h	a	h	h	h	h	a	h	h	h	h	a	h	h	h	a	h	a	h	a
Chr01:79730632	a	*	*	a	a	h	a	h	*	*	*	a	h	h	*	*	h	*	h	*	h	*	*	a	*	*	*	a	h	h	a	h	h	*	*	a	*	h	*	*	*	h	*	*	*	*	a	h	a
Chr01:84755619	a	a	a	a	a	h	a	h	h	h	h	a	h	h	h	a	h	h	h	h	h	a	h	a	a	h	h	a	h	h	a	h	h	h	h	a	a	h	h	h	a	h	a	h	a	h	a	h	a
Chr01:86604291	h	a	a	a	a	h	a	h	h	h	h	a	h	h	h	a	a	h	h	h	h	a	h	a	a	h	h	a	h	h	a	h	h	h	h	a	a	h	h	h	a	h	a	h	a	h	a	h	a
Chr01:87160160	h	a	a	a	a	h	a	h	h	h	h	a	h	h	h	a	a	h	h	h	h	a	h	a	a	a	h	a	h	h	a	h	h	h	h	a	a	h	h	h	a	h	a	h	a	h	h	h	a
Chr01:87826277	h	a	a	a	a	h	a	h	h	h	h	a	h	h	h	a	a	h	h	h	h	a	h	a	a	a	h	a	h	h	a	h	h	h	h	a	a	h	h	h	a	h	a	h	a	h	h	h	a
Chr02:30591308	h	h	h	h	a	h	h	h	h	h	h	h	a	h	h	h	h	h	h	a	a	h	h	a	h	h	h	h	h	a	h	a	h	h	h	h	h	a	h	h	h	h	h	a	a	h	h	a	a
Chr02:31506916	h	h	h	h	a	h	h	h	h	h	h	h	a	h	h	h	h	h	h	a	a	h	h	a	h	h	h	h	h	a	h	a	h	h	a	h	h	a	h	h	h	h	h	a	a	h	h	a	a
Chr02:34266659	h	h	h	h	a	h	h	h	h	h	h	h	a	h	h	h	a	h	h	a	a	h	h	a	h	h	a	h	h	a	h	a	h	h	a	h	h	a	a	h	h	h	h	a	a	h	h	a	a
Chr02:39642003	h	h	h	h	a	h	h	h	h	h	h	h	a	h	a	a	a	h	h	a	h	h	a	a	a	h	a	h	h	a	h	a	a	h	a	h	h	a	a	h	h	h	h	a	a	h	h	a	a
Chr02:40303199	h	h	h	h	a	h	h	h	h	h	h	h	a	h	a	a	a	h	h	a	h	h	a	a	a	h	a	h	h	a	h	a	a	h	h	h	h	a	a	h	h	h	h	h	a	h	h	a	a
Chr02:40826709	h	h	h	h	a	h	h	h	h	h	h	h	a	h	a	a	a	h	h	a	h	h	a	a	a	a	a	h	h	a	h	a	a	h	h	h	h	a	a	h	h	h	h	h	a	h	h	a	h
Chr02:41702851	h	h	h	h	a	h	h	h	h	h	h	h	a	h	a	a	a	h	h	a	h	h	a	a	a	a	a	h	h	a	h	a	a	h	h	h	h	a	a	h	*	h	h	h	a	h	h	a	h
Chr02:42623362	h	h	h	h	a	h	h	h	h	h	h	h	a	h	a	a	a	h	h	a	h	h	a	a	a	a	a	h	h	a	h	a	a	h	h	a	h	a	a	h	h	h	h	h	a	a	h	a	h
Chr02:42625371	h	h	h	h	a	h	h	h	h	h	h	h	a	h	a	a	a	h	h	a	h	h	a	a	a	a	a	h	h	a	h	a	a	h	h	a	h	a	a	h	h	h	h	h	a	a	h	a	h
Chr02:42634352	h	h	h	h	a	h	h	h	h	h	h	h	a	h	a	a	a	h	h	a	h	h	a	a	a	a	a	h	h	a	h	a	a	h	h	a	h	a	a	h	h	h	h	h	a	a	h	a	h
Chr03:39567710	a	h	h	h	h	h	a	h	h	h	a	a	h	a	h	h	a	h	h	h	h	a	h	h	a	h	a	h	a	h	a	h	h	h	h	h	h	a	h	a	a	a	a	h	a	h	h	h	h
Chr03:40417416	a	a	h	h	h	h	a	h	h	h	a	a	h	a	h	h	a	h	h	h	h	a	h	h	a	h	a	h	a	h	a	h	h	h	h	h	h	a	h	a	a	a	a	h	h	h	h	h	h
Chr03:41304828	a	a	h	h	h	h	a	h	a	h	a	a	h	a	h	h	a	h	h	h	h	a	h	a	a	h	a	h	a	h	a	h	h	h	h	h	h	a	h	a	a	a	a	h	h	h	h	h	h
Chr03:47002462	a	a	h	h	h	h	a	h	a	h	a	a	h	a	h	h	a	h	h	h	h	a	h	a	a	h	a	h	a	h	a	h	a	h	h	h	h	a	h	a	a	a	a	h	h	h	h	h	a
Chr03:44787523	a	a	h	h	h	h	a	h	a	h	a	a	h	a	h	h	a	h	h	h	h	a	h	a	a	h	a	h	a	h	a	h	a	h	h	h	h	a	h	a	a	a	a	h	h	h	h	h	a
Chr03:44286468	a	a	h	h	h	h	a	h	a	h	a	a	h	a	h	h	a	h	h	h	h	a	h	a	a	h	a	h	a	h	a	h	a	h	h	h	h	a	h	a	a	a	a	h	h	h	h	h	a
Chr03:52851141	a	a	h	h	h	h	h	h	a	h	a	a	a	a	h	h	a	h	h	h	h	a	h	a	a	h	a	h	a	h	a	h	a	a	h	a	h	a	h	a	a	a	a	h	h	h	h	h	a
Chr03:53371510	a	a	h	h	h	h	h	h	a	h	a	a	a	a	h	h	a	h	h	h	h	a	h	a	a	a	a	h	a	h	a	h	a	a	h	a	h	a	h	a	a	a	a	h	h	h	h	h	a
Chr03:53525799	*	a	h	h	h	h	h	h	a	*	a	a	a	a	*	*	a	*	*	h	h	a	h	a	a	a	a	h	a	h	a	*	a	a	h	a	h	a	h	a	a	a	a	*	h	*	*	*	a
Chr03:54284435	h	a	h	h	h	h	h	h	a	h	a	h	a	a	h	h	a	h	h	h	h	a	h	a	a	a	a	h	a	h	a	h	a	a	h	a	h	a	h	a	a	a	a	h	h	h	h	h	a
Chr03:54419244	h	a	h	h	h	h	h	h	a	h	a	h	a	a	h	h	a	h	h	h	h	a	h	a	a	a	a	h	a	h	a	h	a	a	h	a	h	a	h	a	a	a	a	h	h	h	h	h	a
Chr03:54982240	h	a	h	h	h	h	h	*	a	h	a	h	a	a	h	h	a	h	h	h	h	a	h	a	a	a	a	h	a	h	a	h	a	a	h	a	h	a	h	a	a	a	a	*	h	h	h	h	a
Chr03:55815452	h	a	h	h	h	h	h	a	a	h	a	h	a	a	h	a	a	h	h	h	h	a	h	a	a	a	a	h	a	*	h	h	a	a	h	a	h	a	h	a	a	a	a	h	h	h	h	h	a
Chr03:56096024	h	a	h	h	h	h	h	a	a	h	a	h	a	a	h	a	a	h	h	h	h	a	h	a	a	a	a	h	a	h	h	h	a	a	h	a	h	a	h	a	a	a	a	h	h	h	h	h	a
Chr03:56270622	h	a	h	h	h	h	h	a	a	h	a	h	a	a	h	a	a	h	h	h	h	a	h	a	a	a	a	h	a	h	h	h	a	a	h	a	h	a	h	a	a	a	a	h	h	h	h	h	a
Chr03:56490908	h	a	h	h	h	h	h	a	a	h	a	h	a	a	h	a	a	h	h	h	h	a	h	a	a	a	a	h	a	h	h	h	a	a	h	a	h	a	h	a	a	a	a	h	h	h	a	h	a
Chr03:58369357	h	a	h	h	h	a	h	a	a	h	a	h	a	a	h	a	a	h	h	a	h	a	a	a	a	a	h	h	h	h	h	h	a	a	h	a	h	a	a	a	a	a	a	h	h	a	a	a	a
Chr03:58966322	h	a	h	h	h	a	h	a	a	h	a	h	a	a	h	a	a	h	h	a	h	a	a	a	a	a	h	h	h	h	h	h	a	a	h	a	h	a	a	a	a	a	a	h	h	a	a	a	a
Chr03:59820645	h	a	h	h	h	a	h	a	a	h	a	h	a	a	h	a	a	h	h	a	h	a	a	a	h	a	h	a	h	h	h	h	a	a	h	a	h	a	a	h	a	a	a	h	h	a	a	a	a
Chr04:5121079	h	a	h	h	a	h	h	a	h	h	a	a	h	a	a	h	h	h	h	a	a	h	h	h	a	h	a	a	h	a	h	a	a	h	a	a	a	a	a	a	h	h	h	h	h	h	a	a	h
Chr04:5763068	h	a	h	h	a	h	h	a	h	h	a	a	h	a	a	h	h	h	h	a	a	h	h	h	a	h	a	a	h	a	h	a	a	h	a	h	a	a	a	a	h	h	h	h	h	h	a	a	h
Chr04:6062979	h	a	h	h	a	h	h	a	h	h	a	a	h	a	a	h	h	h	h	a	a	h	h	h	a	h	a	a	h	a	h	a	a	h	a	h	a	a	a	a	h	h	h	h	h	h	a	a	h
Chr04:6945473	h	a	h	h	a	h	h	a	h	h	a	a	h	a	a	h	h	h	h	a	a	h	h	h	a	h	a	a	h	a	h	a	a	h	a	h	a	a	a	a	h	h	h	h	h	h	a	a	h
Chr04:7114313	h	a	h	h	a	h	h	a	h	h	a	a	h	a	a	h	h	h	h	a	a	h	h	h	a	h	a	a	h	a	h	a	a	h	a	h	a	a	a	a	h	h	h	h	h	h	a	a	h
Chr04:7506769	h	a	h	h	a	h	h	a	h	h	a	a	h	a	a	h	h	h	h	a	a	h	h	h	a	h	a	a	h	a	h	a	a	h	a	h	a	a	h	a	h	h	h	h	h	h	a	a	h
Chr04:7768540	h	a	h	h	a	h	h	a	h	h	a	a	h	a	a	h	h	h	h	a	a	h	h	h	a	h	a	a	h	a	h	a	a	h	a	h	a	a	h	a	h	a	h	h	h	h	a	a	a
Chr04:8007748	h	a	h	h	a	h	h	a	h	h	a	a	h	a	a	h	h	h	h	a	a	h	h	h	a	h	a	a	h	a	h	a	a	h	a	h	a	a	h	a	h	a	h	h	h	h	a	a	a
Chr04:61444311	*	*	*	h	*	*	*	h	*	*	h	*	*	*	a	*	*	*	h	*	*	*	h	h	*	h	*	a	h	*	h	*	*	h	*	*	*	*	*	a	*	*	h	h	h	*	*	*	a
Chr04:64752642	h	a	h	h	a	h	a	h	a	h	h	a	h	a	a	h	h	a	a	a	a	a	h	h	a	h	a	a	h	h	h	a	a	h	h	a	a	a	h	a	h	h	h	h	h	h	h	a	a
Chr04:65755078	h	a	a	h	a	h	a	h	a	h	h	a	h	a	a	h	h	a	a	a	a	a	h	h	a	h	a	a	h	h	h	a	a	h	h	a	a	a	h	a	h	h	h	h	h	h	h	a	h
Chr04:68513544	h	a	a	h	a	h	a	h	a	h	h	a	h	a	a	a	h	a	a	a	h	a	h	h	a	h	a	a	h	h	h	a	a	h	h	a	a	a	h	a	h	h	h	a	h	h	h	a	h
Chr05:1967045	h	a	a	h	a	h	h	a	h	h	h	a	h	a	a	h	a	a	a	a	h	a	h	h	h	h	h	h	h	h	h	h	h	h	h	a	a	h	h	h	h	a	h	h	h	h	h	a	a
Chr05:3669682	h	a	a	*	*	*	h	*	*	*	h	a	h	*	a	*	a	a	a	a	*	a	h	h	h	h	h	*	h	*	*	h	*	h	h	a	h	*	*	h	*	a	h	h	h	*	*	a	a
Chr05:4322227	h	a	a	h	a	h	h	h	h	h	h	a	h	h	a	h	a	a	a	a	h	a	h	h	h	h	h	h	h	h	h	h	h	h	h	a	a	h	h	h	h	a	h	h	h	h	h	a	a
Chr05:4489755	h	a	a	h	a	h	h	h	h	h	h	h	h	h	a	h	h	a	a	a	h	a	h	h	h	h	h	h	h	h	h	h	h	h	h	a	a	h	h	h	h	a	h	h	h	h	h	a	a
Chr05:4586784	h	a	a	h	a	h	h	h	h	h	h	h	h	h	a	h	h	a	a	a	h	a	h	h	h	h	h	h	h	h	h	h	h	h	h	a	a	h	h	h	h	a	h	h	h	h	h	a	a
Chr05:4722991	h	a	a	h	a	h	h	h	h	h	h	h	h	h	a	h	h	a	a	a	h	a	h	h	h	h	h	h	h	h	h	h	h	h	h	a	a	h	h	h	h	a	h	h	h	h	h	a	a
Chr05:19653678	h	h	h	h	a	h	h	h	h	a	h	h	h	h	h	h	h	a	a	a	h	h	h	h	h	h	h	h	h	h	h	h	h	h	a	a	a	h	h	h	h	a	h	h	h	h	h	a	a
Chr05:35457980	h	h	h	h	a	h	h	h	h	a	h	h	h	h	h	h	h	a	a	a	h	h	h	h	h	h	h	h	h	h	h	h	h	h	a	a	a	h	h	h	h	a	h	h	h	h	h	a	a
Chr05:30780306	h	h	h	h	a	h	h	h	h	a	h	h	h	h	h	h	h	a	a	a	h	h	h	h	h	h	h	h	h	h	h	h	h	h	a	a	a	h	h	h	h	a	h	h	h	h	h	a	a
Chr05:46895421	h	h	h	h	a	h	h	h	h	a	h	h	h	h	h	h	h	a	a	a	h	h	h	h	h	h	h	h	h	h	h	h	h	h	a	a	a	h	h	h	h	a	h	h	h	h	h	a	a
Chr05:50642442	h	h	h	h	a	h	h	h	h	a	h	h	h	h	h	h	h	a	a	h	h	h	h	h	h	h	h	h	h	h	h	h	h	h	a	a	a	h	h	h	h	a	h	h	h	h	h	a	a
Chr05:51068906	h	h	h	h	a	h	h	h	h	a	h	h	h	h	h	h	h	a	a	h	h	h	h	h	h	h	h	h	h	h	h	h	h	h	a	a	a	h	h	h	h	a	h	h	h	h	h	a	a
Chr05:51813113	h	h	h	h	a	h	h	h	h	a	h	h	h	h	h	h	h	a	a	h	h	h	h	h	h	h	h	h	h	h	h	h	h	h	a	a	a	h	h	h	h	a	h	h	h	h	h	a	a
Chr05:51981317	h	h	h	h	a	h	h	h	h	a	h	h	h	h	h	h	h	a	a	h	h	h	h	h	h	h	h	h	h	h	h	h	h	h	a	a	a	h	h	h	h	a	h	h	h	h	h	a	a
Chr05:53259023	h	h	h	h	a	h	h	h	h	a	h	h	h	h	h	h	h	a	a	h	h	h	h	a	h	h	h	h	h	h	h	h	h	h	h	a	a	h	a	h	h	a	a	h	h	h	h	a	a
Chr05:54089145	h	h	h	h	a	h	a	h	h	a	h	a	h	h	h	h	h	a	a	h	h	h	h	a	h	h	h	h	h	h	h	h	h	h	h	a	a	h	a	h	h	a	a	h	h	h	h	a	a
Chr05:54499805	h	h	h	h	a	h	a	h	h	a	h	a	h	h	h	h	h	a	a	h	h	h	h	a	h	h	h	h	h	h	h	h	h	h	h	a	a	h	a	h	h	a	a	h	h	h	h	a	a
Chr06:1434660	*	h	a	h	*	a	*	h	h	h	*	h	h	*	a	*	*	*	a	h	h	h	a	a	h	h	*	a	h	*	a	a	h	*	a	a	*	h	*	h	a	h	h	a	a	*	a	h	a
Chr06:4041128	h	h	a	h	h	a	h	h	h	h	a	h	h	h	a	a	h	a	a	h	h	h	a	a	h	h	h	a	h	h	a	a	h	a	h	a	a	h	a	h	a	h	h	a	a	a	a	h	a
Chr06:4845113	h	h	a	h	h	a	h	h	h	h	a	h	h	h	a	a	h	a	a	h	h	h	a	a	h	h	h	a	h	h	a	a	h	a	h	a	a	h	a	h	a	h	h	a	a	a	a	h	a
Chr06:5328998	h	h	a	h	h	a	h	h	h	h	a	h	h	h	a	a	h	a	a	h	h	h	a	a	h	h	h	a	h	h	a	a	h	a	h	a	a	h	a	h	a	h	h	a	a	a	a	h	a
Chr06:5595417	h	h	a	h	h	a	h	h	h	h	a	h	h	h	a	a	h	a	a	h	h	h	a	a	h	h	h	a	h	h	a	a	h	a	h	a	a	h	a	h	a	h	h	a	a	a	a	h	a
Chr06:6108295	h	h	a	h	h	a	h	h	h	h	a	h	h	h	a	a	h	a	a	h	h	h	a	a	h	h	h	a	h	h	a	a	h	a	h	a	a	h	a	h	a	h	h	a	a	a	h	h	a
Chr06:8462389	h	h	a	h	h	a	h	h	h	h	a	h	h	h	a	a	h	a	a	h	h	h	a	a	h	h	h	a	h	h	a	a	h	a	h	a	a	h	a	h	a	h	h	a	a	a	h	h	a
Chr06:19333139	h	h	a	h	h	a	h	h	h	h	a	h	h	h	a	a	h	a	a	h	h	h	a	a	h	h	h	a	h	h	a	a	h	a	h	a	a	h	a	h	a	h	h	a	a	a	h	h	a
Chr06:26678187	h	h	a	h	h	a	h	h	h	h	a	h	h	h	a	a	h	a	a	h	h	h	a	a	h	h	h	a	h	h	a	a	h	a	h	a	a	h	a	h	a	h	h	a	a	a	h	h	a
Chr06:30715401	h	h	a	h	h	a	h	h	h	h	a	h	h	h	a	a	h	a	a	h	h	h	a	a	h	h	h	a	h	h	a	a	h	a	h	a	a	h	a	h	a	h	h	a	a	a	h	h	a
Chr06:30876377	h	h	a	h	h	a	h	h	h	h	a	h	h	h	a	a	h	a	a	h	h	h	a	a	h	h	h	a	h	h	a	a	h	a	h	a	a	h	a	h	a	h	h	a	a	a	h	h	a
Chr06:33307051	h	h	a	h	*	a	*	*	h	*	a	*	h	h	a	a	*	a	a	h	h	*	a	a	h	h	h	a	h	*	a	a	h	a	h	a	a	h	a	h	a	*	*	a	a	a	*	h	a
Chr06:41689321	h	h	a	h	*	a	a	h	h	h	a	h	h	a	a	a	h	a	a	h	h	h	a	a	h	h	h	a	h	h	a	a	h	a	h	a	a	h	a	h	a	h	h	a	a	a	h	h	a
Chr06:48006630	a	*	a	*	h	a	h	h	*	*	a	h	*	*	a	a	*	*	a	*	*	h	a	a	*	*	*	a	*	h	a	a	*	a	h	h	a	*	a	*	a	*	h	a	a	a	*	*	a
Chr06:56034820	a	h	h	h	h	a	a	h	h	h	a	h	a	h	a	a	a	a	a	h	a	a	h	h	h	h	a	a	h	h	a	a	a	a	h	h	a	a	h	a	a	a	a	h	a	a	h	h	h
Chr06:56582727	a	h	h	h	h	a	a	h	a	h	a	h	a	h	a	a	a	a	a	h	a	a	h	h	h	h	a	h	h	h	a	a	a	a	h	h	a	a	h	a	a	a	a	h	a	a	h	h	h
Chr06:56875314	a	h	h	h	h	a	a	h	a	h	a	a	a	h	a	a	a	a	a	h	a	a	h	h	h	h	a	h	h	h	a	a	a	a	h	h	a	a	h	a	a	a	a	h	a	a	a	h	h
Chr06:57628750	a	a	h	h	a	a	a	h	a	h	a	a	a	h	h	h	a	a	a	h	a	a	h	h	h	h	a	h	h	h	a	a	a	a	h	h	a	a	h	a	a	a	a	h	a	a	a	h	h
Chr06:58023422	a	a	h	h	a	a	a	h	a	h	a	a	a	h	h	h	a	a	a	h	a	a	h	h	h	h	a	h	h	h	a	a	a	a	h	h	a	a	h	a	a	a	a	h	h	a	a	h	h
Chr07:10325510	h	a	a	a	h	h	h	a	a	h	a	h	h	a	h	a	h	h	h	a	h	h	a	a	a	a	h	h	a	h	h	h	a	h	h	a	a	h	h	h	h	a	a	h	h	h	a	a	h
Chr07:11217495	h	a	a	a	h	h	h	a	a	h	a	h	h	a	h	a	h	h	h	a	h	h	a	a	a	a	h	h	a	h	h	h	a	h	h	a	a	h	h	h	h	a	a	h	h	h	a	a	h
Chr07:14598515	h	a	a	a	h	h	h	a	a	h	a	h	h	a	h	a	h	h	h	a	h	h	a	a	a	a	h	h	a	h	h	h	a	h	h	a	a	h	h	h	h	a	a	h	h	h	a	a	h
Chr07:28460010	h	a	a	a	h	h	h	a	a	h	a	h	h	a	h	a	h	h	h	a	h	h	a	a	a	a	h	h	a	h	h	h	a	h	h	a	a	h	h	h	h	a	a	h	h	h	a	a	h
Chr07:30034182	h	a	a	a	h	h	h	a	a	h	a	h	h	a	h	a	h	h	h	a	h	h	a	a	a	a	h	h	a	h	h	h	a	h	h	a	a	h	h	h	h	a	a	h	h	h	a	a	h
Chr07:30158957	*	a	a	a	*	h	h	a	a	h	a	*	h	a	h	a	*	h	h	a	h	h	a	a	a	a	*	*	a	h	*	*	a	*	h	h	a	h	*	h	*	a	a	*	h	*	a	a	*
Chr07:42641020	a	a	a	a	h	h	h	a	a	h	h	h	h	a	h	a	h	h	h	a	h	h	a	a	a	a	h	h	a	h	h	h	a	h	h	a	a	h	h	h	h	a	h	h	h	h	a	h	h
Chr07:48001956	a	a	a	a	h	a	h	a	a	h	h	h	h	a	h	a	h	h	h	a	h	h	a	a	h	a	a	h	a	h	h	h	a	h	h	a	h	h	h	h	h	a	a	h	h	h	h	h	h
Chr07:48221715	a	a	a	a	h	a	h	a	a	h	h	h	h	a	h	a	h	h	h	a	h	h	a	a	h	a	a	h	a	h	h	h	a	h	h	a	h	h	h	h	h	a	a	h	h	h	h	h	h
Chr07:48346289	a	a	a	a	h	a	h	a	a	h	h	h	*	a	h	a	h	h	h	*	h	h	a	a	h	a	a	h	a	h	h	h	a	h	*	a	*	h	h	h	h	a	a	h	h	h	h	h	h
Chr07:52772723	a	h	a	a	h	a	h	a	a	h	h	h	h	a	h	a	h	h	h	a	h	h	a	a	h	h	a	a	a	h	h	h	a	h	h	a	h	h	h	h	h	h	a	h	h	h	h	h	h
Chr07:54654703	a	h	a	a	h	a	h	a	a	h	a	h	h	a	h	a	h	h	h	a	h	h	a	h	h	h	a	a	a	h	h	h	a	h	h	a	h	a	h	h	h	h	a	h	h	h	h	h	h
Chr07:55521028	a	h	h	a	h	a	h	a	a	h	a	h	h	h	h	a	h	a	a	a	h	h	a	h	h	h	a	a	a	h	h	h	a	h	h	a	h	a	h	h	h	h	a	h	h	h	h	h	h
Chr07:56989253	a	h	h	h	h	a	a	a	a	h	a	h	h	h	h	a	h	a	a	a	a	h	a	h	h	h	a	a	a	a	h	h	a	h	h	h	h	a	h	h	h	h	h	h	h	h	h	h	h
Chr08:1922109	h	h	a	a	a	h	a	a	a	h	h	h	h	h	h	a	h	a	a	a	a	h	h	h	a	h	h	h	*	h	h	a	a	h	h	a	a	a	h	a	*	h	h	h	a	a	h	a	h
Chr08:42747799	*	h	a	a	*	a	a	a	a	a	h	h	h	h	h	a	a	*	a	a	a	*	h	h	a	h	h	*	a	h	*	h	a	h	*	*	a	a	a	a	a	*	h	h	a	a	h	a	h
Chr08:47257185	*	*	a	a	a	a	a	a	a	a	*	h	*	*	h	a	a	a	a	a	a	*	h	h	a	h	*	*	a	*	*	*	a	a	*	a	a	a	a	a	a	*	h	a	a	a	*	a	h
Chr08:47647580	h	h	a	a	a	a	a	a	a	a	h	h	h	h	h	a	a	a	a	a	a	h	h	h	a	h	h	h	a	a	h	h	a	a	h	a	a	a	a	a	a	h	h	a	a	a	h	a	h
Chr08:48281833	*	*	a	a	a	a	a	a	a	a	*	h	*	*	h	a	a	a	a	a	a	*	h	h	a	h	*	*	a	a	*	*	a	a	*	a	a	a	a	a	a	*	h	a	a	a	*	a	h
Chr08:49840279	a	h	a	a	a	a	a	a	a	a	h	h	h	h	h	a	a	a	a	a	a	h	h	h	a	h	h	h	a	a	h	h	a	a	h	a	a	a	a	a	a	h	h	a	a	a	h	a	h
Chr08:50569384	a	*	a	a	a	a	a	a	a	a	h	h	*	*	h	a	a	a	a	a	a	h	h	h	a	h	*	*	a	a	*	*	a	a	*	a	a	a	a	a	a	*	*	a	a	a	*	a	h
Chr08:51155422	a	*	a	a	*	a	a	a	a	a	h	h	h	*	h	a	a	a	a	a	a	h	h	h	a	h	*	h	a	a	*	h	a	a	h	a	*	a	a	a	a	h	h	a	a	a	h	a	h
Chr08:54550515	a	a	a	a	a	a	a	a	a	a	h	h	h	h	h	a	a	a	a	a	a	h	h	h	a	h	h	h	a	a	h	h	a	a	h	a	a	a	a	h	a	h	h	a	a	a	h	h	h
Chr08:55123881	a	a	a	a	a	a	a	a	a	a	h	h	h	h	h	a	a	a	a	a	a	h	h	h	a	h	h	h	a	a	h	h	a	a	h	a	a	h	a	h	a	h	a	a	a	h	h	h	h
Chr08:55628021	a	a	a	a	a	a	a	a	a	a	h	h	h	h	h	a	a	a	a	a	a	h	h	h	a	h	h	h	a	a	h	h	a	a	h	a	a	h	a	h	a	h	a	a	a	h	h	h	h
Chr08:57072511	a	a	a	a	a	a	a	a	a	a	h	a	h	h	a	a	a	a	a	a	a	h	h	h	h	h	h	h	a	a	h	h	a	a	h	*	a	*	a	h	a	h	a	a	a	h	h	h	h
Chr09:1757722	a	h	h	a	a	a	h	h	h	h	a	h	h	h	h	h	a	h	h	a	a	a	h	a	h	h	h	h	h	a	a	a	a	h	a	h	h	a	a	a	h	h	h	a	a	a	a	a	a
Chr09:2273886	a	h	h	a	a	a	h	h	h	h	a	h	h	h	h	h	a	h	h	a	a	a	h	a	h	h	h	h	h	a	a	a	a	h	a	h	h	a	a	a	h	h	h	a	a	a	h	a	a
Chr09:2507459	a	h	h	a	a	a	h	h	h	h	a	h	h	h	h	h	a	h	h	a	a	a	h	a	h	h	h	h	h	a	a	a	a	h	a	h	h	a	a	a	h	h	h	a	a	a	h	a	a
Chr09:2903821	a	h	h	a	a	a	h	h	h	h	a	h	h	h	h	h	a	h	h	a	a	a	h	a	h	h	h	h	h	a	a	a	a	h	a	h	h	a	a	a	h	h	h	a	a	a	h	a	a
Chr09:4567956	a	h	h	a	a	a	h	h	h	h	h	h	h	h	h	h	a	h	h	a	a	h	h	h	h	h	h	h	h	a	a	h	a	a	a	h	h	a	h	a	h	h	h	h	a	a	h	a	h
Chr09:4762018	a	h	h	a	a	a	h	h	h	h	h	h	h	h	h	h	a	h	h	a	a	h	h	h	h	h	h	h	h	a	a	h	a	a	a	h	h	a	h	a	h	h	h	h	a	a	h	a	h
Chr09:4997670	a	h	h	a	a	a	h	h	h	h	h	h	h	h	h	h	a	h	h	a	a	h	h	h	h	h	h	h	h	a	a	h	a	a	a	h	h	a	h	a	h	h	h	h	a	a	h	a	h
Chr09:5060931	a	h	h	a	a	a	h	h	h	h	h	h	h	h	h	h	a	h	h	a	a	h	h	h	h	h	h	h	h	a	a	h	a	a	a	h	h	a	h	a	h	h	h	h	a	a	h	a	h
Chr09:5251552	a	h	h	a	a	a	h	h	h	h	h	h	h	h	h	h	a	h	h	a	a	h	h	h	h	h	h	h	h	a	a	h	h	a	a	h	h	a	h	a	h	h	h	h	a	a	h	a	h
Chr09:5400741	a	h	h	a	a	a	h	h	h	h	h	h	h	h	h	h	a	h	h	a	a	h	h	h	h	h	h	h	h	a	a	h	h	a	a	h	h	a	h	a	h	h	h	h	a	a	h	a	h
Chr09:5693708	a	h	h	a	a	a	h	h	h	h	h	h	h	h	h	h	a	h	h	a	a	h	h	h	h	h	h	h	h	a	a	h	h	a	a	h	h	a	h	a	h	h	h	h	a	a	h	a	h
Chr09:5930422	a	h	h	a	a	a	h	h	h	h	h	h	h	h	h	h	a	h	h	a	a	h	h	h	h	h	h	h	h	a	a	h	h	a	a	h	h	a	h	a	h	h	h	h	a	a	h	a	h
Chr09:7475961	a	h	h	a	a	a	h	h	h	h	h	h	h	h	h	h	a	h	h	a	a	h	h	h	h	h	h	h	h	a	a	h	h	a	a	h	h	a	h	a	h	h	h	h	a	a	h	a	h
Chr09:8351320	a	h	h	a	a	a	h	h	h	h	h	h	h	h	h	h	a	h	h	a	a	h	h	h	h	h	h	h	h	a	a	h	h	a	a	h	h	a	h	a	h	h	h	h	a	a	h	a	h
Chr09:9183621	a	h	h	a	a	a	h	h	h	h	h	h	h	h	h	h	a	h	h	a	a	h	h	h	h	h	h	h	h	a	a	h	h	a	a	h	h	a	h	a	h	h	h	h	a	a	h	a	h
Chr09:9695170	a	h	h	a	a	a	h	h	h	h	h	h	h	h	h	h	a	h	h	a	a	h	h	h	h	h	h	h	h	a	a	h	h	a	a	h	h	a	h	a	h	h	h	h	a	a	h	a	h
Chr09:10066210	a	h	h	a	a	a	h	h	h	h	h	h	h	h	h	h	a	h	h	a	a	h	h	h	h	h	h	h	h	a	a	h	h	a	a	h	h	a	h	a	h	h	h	h	a	a	h	a	h
Chr09:10733475	a	h	h	a	a	a	h	h	h	h	h	h	h	h	h	h	a	h	h	a	a	h	h	h	h	h	h	h	h	a	a	h	h	a	a	h	h	a	h	a	h	h	h	h	a	a	h	a	h
Chr09:11614010	a	h	h	a	a	a	h	h	h	h	h	h	h	h	h	h	a	h	h	a	a	h	h	h	h	h	h	h	h	a	a	h	h	a	a	h	h	a	h	a	h	h	h	h	a	a	h	a	h
Chr09:14658735	*	h	h	*	*	*	*	*	*	*	*	*	h	*	*	h	*	*	*	*	*	*	*	h	*	*	*	*	*	*	*	*	*	*	*	*	*	*	*	*	h	*	h	h	*	*	*	*	*
Chr09:18427591	a	h	h	a	a	a	h	h	h	h	h	h	h	h	h	h	a	h	h	a	a	h	h	h	h	h	h	h	h	a	a	h	h	a	a	h	h	a	h	a	h	h	h	h	a	a	h	a	h
Chr09:42259625	a	h	h	a	a	a	h	h	h	h	h	h	h	h	h	h	a	h	h	a	a	h	h	h	h	h	h	h	h	a	a	h	h	a	a	h	h	a	h	a	h	h	h	h	a	a	h	a	h
Chr09:49280347	a	h	h	a	a	a	h	h	h	h	h	h	h	h	h	h	a	h	*	a	a	h	h	h	h	h	h	h	h	a	a	h	h	a	a	h	h	a	h	a	h	h	h	h	a	a	h	a	h
Chr09:48948270	a	h	h	a	a	a	h	h	h	h	h	h	h	h	h	h	a	h	h	a	a	h	h	h	h	h	h	h	h	a	a	h	h	a	a	h	h	a	h	a	h	h	h	h	a	a	h	a	h
Chr09:48132884	a	h	h	a	a	a	h	h	h	h	h	h	h	h	h	h	a	h	h	a	a	h	h	h	h	h	h	h	h	a	a	h	h	a	a	h	h	a	h	a	h	h	h	h	a	a	h	a	h
Chr09:35300680	a	h	h	a	a	a	h	h	h	h	h	h	h	h	h	h	a	h	h	a	a	h	h	h	h	h	h	h	h	a	a	h	h	a	a	h	h	a	h	a	h	h	h	h	a	a	h	a	h
Chr09:51897391	a	h	a	a	a	a	h	h	h	h	h	h	h	h	h	a	a	h	h	h	a	h	h	h	h	h	h	h	h	a	a	h	h	a	a	h	h	a	a	a	a	h	h	a	a	a	h	a	h
Chr09:52346983	a	h	h	a	a	a	h	h	h	h	h	h	h	h	h	h	a	h	h	h	a	h	h	h	h	h	h	h	h	a	a	h	h	a	a	h	h	a	h	a	h	h	h	h	a	a	h	a	h
Chr09:52427560	a	h	h	a	a	a	h	h	h	h	h	h	h	h	h	h	a	h	h	h	a	h	h	h	h	h	h	h	h	a	a	h	h	a	a	h	h	a	h	a	h	h	h	h	a	a	h	a	h
Chr09:52704040	a	h	h	a	a	a	h	h	h	h	h	h	h	h	h	h	a	h	h	h	a	h	h	h	h	h	h	h	h	a	a	h	h	a	a	h	h	a	h	a	h	h	h	h	a	a	h	a	h
Chr09:52880825	a	h	h	a	a	a	h	h	h	h	h	h	h	h	h	h	a	h	h	h	a	h	h	h	h	h	h	h	h	a	a	h	h	a	a	h	h	a	h	a	h	h	h	h	a	a	h	a	h
Chr09:61648700	a	h	h	h	a	a	h	h	h	h	h	h	h	h	a	h	a	h	h	h	a	h	h	h	h	h	a	h	h	a	a	h	h	h	a	h	h	a	a	a	a	h	h	h	a	a	h	a	h
Chr09:63152176	a	h	h	h	a	a	h	h	h	a	h	h	h	h	a	h	a	h	h	h	a	h	h	h	h	h	a	h	h	a	a	h	h	h	a	h	h	a	a	a	a	h	h	h	a	a	h	a	h
Chr09:63577501	a	h	h	h	a	a	h	h	h	a	h	h	h	h	a	*	a	h	h	*	a	h	h	h	h	h	a	h	h	a	a	h	h	h	a	h	*	a	a	a	a	h	h	h	a	a	h	a	h
Chr10:2302838	a	h	h	a	a	a	a	h	h	h	h	h	a	h	a	a	h	h	h	a	a	a	h	a	a	h	h	h	h	a	a	a	h	a	a	a	a	a	a	a	h	h	h	h	a	a	a	a	h
Chr10:3307031	a	h	h	a	a	a	a	h	h	h	h	h	a	h	a	a	h	a	a	a	a	a	h	a	a	h	a	h	h	a	a	a	h	a	a	a	a	a	a	a	a	h	h	h	a	a	h	a	h
Chr10:3614312	*	*	*	*	*	*	*	*	*	*	*	*	a	*	*	*	*	*	*	*	*	a	*	*	*	*	*	*	*	*	*	*	*	*	*	*	*	*	*	*	*	*	*	h	*	*	*	*	*
Chr10:4355241	a	h	h	a	a	a	a	h	h	h	h	h	a	h	a	a	h	a	a	a	a	a	h	a	a	h	a	h	h	a	a	a	h	a	a	a	a	a	a	a	a	h	h	h	a	a	h	a	h
Chr10:4673703	a	h	h	a	a	a	a	h	h	h	h	h	a	h	a	a	h	a	a	a	a	a	h	a	a	h	a	h	h	a	a	a	h	a	a	a	a	a	a	a	a	h	h	h	a	a	h	a	h
Chr10:4883469	a	h	h	a	a	h	a	h	h	h	h	h	a	h	a	a	h	a	a	a	a	a	h	a	a	h	a	h	h	a	a	a	h	a	a	a	a	a	a	a	a	h	h	h	a	a	h	a	h
Chr10:40719611	a	h	h	a	a	h	a	h	h	h	h	h	a	h	a	a	h	a	a	a	a	a	h	a	a	h	a	h	h	a	a	a	h	a	a	a	a	a	a	a	a	h	h	h	a	a	h	a	h
Chr10:40235200	a	h	h	a	a	h	a	h	h	h	h	h	a	h	a	a	h	a	a	a	a	a	h	a	a	h	a	h	h	a	a	a	h	a	a	a	a	a	a	a	a	h	h	h	a	a	h	a	h
Chr10:39407346	a	h	h	a	a	h	a	h	h	h	h	h	a	h	a	a	h	a	a	a	a	a	h	a	a	h	a	h	h	a	a	a	h	a	a	a	a	a	a	a	a	h	h	h	a	a	h	a	h
Chr10:38792310	a	h	h	a	a	h	a	h	h	h	h	h	a	h	a	a	h	a	a	a	a	a	h	a	a	h	a	h	h	a	a	a	h	a	a	a	a	a	a	a	a	h	h	h	a	a	h	a	h
Chr10:33109177	a	h	h	a	a	h	a	h	h	h	h	h	a	h	a	a	h	a	a	a	a	a	h	a	a	h	a	h	h	a	a	a	h	a	a	a	a	a	a	a	a	h	h	h	a	a	h	a	h
Chr10:13627323	a	h	h	a	a	h	a	h	h	h	h	h	a	h	a	a	h	a	a	a	a	a	h	a	a	h	a	h	h	a	a	a	h	a	a	a	a	a	a	a	a	h	h	h	a	a	h	a	h
Chr10:37344393	a	h	h	a	a	h	a	h	h	h	h	h	a	h	a	a	h	a	a	a	a	a	h	a	a	h	a	h	h	a	a	a	h	a	a	a	a	a	a	a	a	h	h	h	a	a	h	a	h
Chr10:29716057	a	h	h	a	a	h	a	h	h	h	h	h	a	h	a	a	h	a	a	a	a	a	h	a	a	h	a	h	h	a	a	a	h	a	a	a	a	a	a	a	a	h	h	h	a	a	h	a	h
Chr10:29388778	a	h	h	a	a	h	a	h	h	h	h	h	a	h	a	a	h	a	a	a	a	a	h	a	a	h	a	h	h	a	a	a	h	a	a	a	a	a	a	a	a	h	h	h	a	a	h	a	h
Chr10:26550856	a	h	h	a	a	h	a	h	h	h	h	h	a	h	a	a	h	a	a	a	a	a	h	a	a	h	a	h	h	a	a	a	h	a	a	a	a	a	a	a	a	h	h	h	a	a	h	a	h
Chr10:7231098	a	h	h	a	a	h	a	h	h	h	h	h	a	h	a	a	h	a	a	a	a	a	h	a	a	h	a	h	h	a	a	a	h	a	a	a	a	a	a	a	a	h	h	h	a	a	h	a	h
Chr10:41999278	a	h	h	a	a	h	a	h	h	h	h	h	a	h	a	a	h	a	a	a	a	a	h	a	a	h	a	h	h	a	a	a	h	a	a	a	a	a	a	a	a	h	h	h	a	a	h	a	h
Chr10:43505375	a	h	h	a	a	h	a	h	h	h	h	h	a	h	a	a	h	a	a	a	a	a	h	a	a	h	a	h	h	a	a	a	h	a	a	a	a	a	a	a	a	h	h	h	a	a	h	a	h
Chr10:44330682	a	h	*	a	a	h	a	h	h	h	h	h	a	h	a	a	h	a	a	a	a	a	h	a	a	h	a	h	h	a	a	a	*	a	a	a	a	a	a	a	a	h	h	h	a	a	h	a	h
Chr10:45511444	a	h	h	a	a	h	a	h	h	h	h	h	a	h	a	a	h	a	a	a	a	a	h	a	a	h	a	h	h	a	a	a	h	a	a	a	a	a	a	a	a	h	h	h	a	a	h	a	h
Chr10:45674668	a	h	h	a	a	h	a	h	h	h	h	h	a	h	a	a	h	a	a	a	a	a	h	a	a	h	a	h	h	a	a	a	h	a	a	a	a	a	a	a	a	h	h	h	a	a	h	a	h
Chr10:47155177	a	h	a	a	a	h	a	h	h	a	a	h	a	h	a	h	h	a	a	a	a	a	h	a	a	h	a	h	h	a	a	a	h	a	a	a	a	a	a	a	a	h	h	h	a	a	h	a	h
Chr10:48022264	*	h	a	a	*	h	*	h	*	a	*	h	a	h	a	*	*	a	a	a	a	a	h	a	a	h	a	h	*	*	a	a	h	a	a	*	a	a	a	a	a	a	h	h	a	*	h	a	h
Chr10:48976919	*	*	a	a	a	h	*	h	*	a	a	h	a	*	a	*	*	a	a	a	a	a	h	a	a	*	*	*	*	a	a	a	*	a	a	a	a	a	*	a	a	a	*	*	a	a	*	a	*
Chr10:49590149	a	h	a	a	a	h	a	h	h	a	a	h	a	h	a	h	h	a	a	a	a	a	h	h	a	h	a	h	h	a	a	a	h	a	a	a	a	a	a	a	a	a	h	h	a	a	h	a	h
Chr10:50398490	a	h	a	a	a	h	a	h	h	a	a	h	a	h	a	h	h	a	a	a	a	a	a	h	a	h	a	h	h	a	a	a	h	a	a	a	a	a	a	a	a	a	h	h	a	a	h	a	h
Chr10:52339533	a	h	a	a	a	h	a	h	h	a	a	h	h	h	h	h	h	a	a	a	a	a	a	h	a	h	a	h	h	a	a	a	h	a	a	a	a	a	a	a	a	a	h	h	a	a	h	a	a
Chr10:53007246	a	h	a	a	a	h	a	h	h	a	a	h	h	h	h	h	h	a	a	a	a	a	a	h	a	h	a	h	h	a	a	a	h	a	a	a	a	a	a	a	a	a	h	h	a	a	h	a	a
Chr10:55594464	a	h	a	a	a	h	a	h	h	a	a	h	h	h	h	h	h	a	a	a	a	a	a	h	a	h	a	h	h	a	a	a	h	a	a	a	a	a	a	a	a	a	h	h	a	a	h	a	a
Chr10:57645497	a	h	a	a	a	h	a	h	h	a	a	h	h	h	h	h	h	a	a	a	a	a	a	h	a	h	a	h	h	a	a	a	h	a	a	a	a	a	a	a	a	a	h	h	a	a	h	a	a
Chr10:58490999	a	h	a	a	a	h	a	h	h	a	a	h	h	h	h	h	h	a	a	a	a	a	a	h	a	h	a	h	h	a	a	a	h	a	a	a	a	a	a	a	a	a	h	h	a	a	h	a	a
Chr11:3032775	a	h	a	h	a	a	h	a	a	a	h	h	h	a	h	h	a	h	h	a	a	h	h	a	h	a	a	h	a	h	h	h	h	h	h	h	h	a	a	h	h	a	h	a	a	h	h	h	a
Chr11:9893051	a	h	a	h	a	a	h	a	a	a	h	h	h	a	h	h	a	h	h	a	a	h	h	a	h	a	a	h	a	h	h	h	h	h	h	h	h	a	a	h	h	a	h	a	a	h	h	h	a
Chr11:11775008	a	h	a	h	h	a	h	a	a	a	h	a	h	a	h	h	a	h	h	a	a	h	h	a	h	a	a	h	a	h	h	h	h	h	h	h	a	a	a	h	h	a	a	a	h	h	h	h	a
Chr11:13987775	a	h	a	h	h	a	h	a	a	a	h	a	h	a	h	h	a	h	h	a	a	h	h	a	h	a	a	h	a	h	h	h	h	h	h	a	a	a	a	h	h	a	a	a	h	h	h	h	a
Chr11:15479561	a	h	a	h	h	a	h	a	a	a	h	a	h	a	h	h	a	h	h	a	a	h	h	a	h	a	a	h	a	h	h	h	h	h	h	a	a	a	a	h	h	a	a	a	h	h	h	h	a
Chr11:25166915	a	h	a	h	h	a	h	a	a	a	h	a	h	a	h	h	a	h	h	a	a	h	h	a	h	a	a	h	a	h	h	h	h	h	h	a	a	a	a	h	h	a	a	a	h	h	h	h	a
Chr11:20880532	a	h	a	h	h	a	h	a	a	a	h	a	h	a	h	h	a	h	h	a	a	h	h	a	h	a	a	h	a	h	h	h	h	h	h	a	a	a	a	h	h	a	a	a	h	h	h	h	a
Chr11:30583742	a	h	a	h	h	a	h	a	a	a	h	a	h	a	h	h	a	h	h	a	a	h	h	a	h	a	a	h	a	h	h	h	h	h	h	a	a	a	a	h	h	a	a	a	h	h	h	h	a
Chr11:41968954	a	a	a	h	*	h	h	a	a	a	h	a	*	a	*	h	a	*	h	a	a	h	*	a	*	*	a	a	h	a	h	a	a	*	h	*	a	*	a	a	h	a	a	a	h	h	h	h	a
Chr11:43178231	a	a	a	h	h	h	h	a	a	a	h	a	a	a	h	h	h	h	h	a	a	h	h	a	h	a	a	a	h	a	h	a	a	a	h	a	a	h	a	a	h	a	a	a	h	h	h	h	a
Chr12:59330069	h	h	a	h	a	a	a	h	a	h	a	h	h	a	h	a	a	h	h	h	a	a	a	a	a	h	a	a	a	h	h	h	h	a	a	h	h	h	a	h	a	a	a	h	h	h	a	h	a
Chr12:57244714	a	h	a	h	a	a	a	h	a	h	a	h	h	a	h	a	a	h	h	h	a	a	a	a	h	h	a	h	a	h	h	h	h	a	a	h	h	h	a	a	a	h	h	h	h	h	a	h	a
Chr12:56612295	a	h	a	a	a	a	a	h	a	h	a	h	h	a	h	a	a	h	h	h	a	a	a	a	h	h	a	h	a	h	h	h	h	a	a	h	h	*	a	a	a	h	h	h	h	h	a	h	a
Chr12:12882698	a	a	a	a	a	a	a	h	a	h	a	h	h	a	h	a	a	h	h	h	h	a	h	a	h	h	a	h	a	a	h	h	h	a	a	h	a	h	a	a	a	h	h	h	h	a	a	h	a
Chr12:11444111	a	a	a	a	a	a	a	h	a	h	a	h	h	a	h	a	a	h	h	h	h	a	h	a	h	h	h	h	a	a	h	h	h	a	a	h	a	h	a	a	a	h	h	h	h	a	a	h	a
Chr12:11245034	a	a	a	a	a	a	a	h	a	h	a	h	h	a	h	a	a	h	h	h	h	a	h	a	h	h	h	h	a	a	h	h	h	a	a	h	a	h	a	a	a	h	h	h	h	a	a	h	a
Chr12:10858678	a	a	a	a	a	a	a	h	a	h	a	h	h	a	h	a	a	h	*	h	h	a	h	a	h	h	h	h	a	a	h	*	h	a	a	h	a	h	a	a	a	h	h	h	h	a	a	h	a
Chr12:10176388	a	a	a	a	a	a	a	h	a	h	a	h	*	a	*	a	a	h	h	h	*	a	*	a	*	*	h	*	a	a	*	h	h	a	a	h	a	*	a	a	a	*	h	*	a	a	a	*	a
Chr12:9478369	a	a	a	a	a	a	a	h	a	h	a	h	h	a	h	a	a	h	h	h	h	a	h	a	h	h	h	h	a	a	h	h	h	a	a	h	a	h	a	a	a	h	h	h	a	a	a	h	a
Chr12:9107273	a	a	a	a	a	a	a	h	a	h	a	h	h	a	h	a	a	h	h	h	h	a	h	a	h	h	h	h	a	a	h	h	h	a	a	h	a	h	a	a	a	h	h	h	a	a	a	h	a
Chr12:8610672	a	a	a	a	a	a	a	h	a	h	a	h	h	a	h	a	a	h	h	h	h	a	h	a	h	h	h	h	a	a	h	h	h	a	a	h	a	h	a	a	a	h	h	h	a	a	a	h	a
Chr12:7992137	a	a	a	a	a	a	a	h	a	h	a	h	h	a	h	a	a	h	h	h	h	a	h	a	h	h	h	h	a	a	h	h	h	a	a	h	a	h	a	a	a	h	h	h	a	a	a	h	a
Chr12:7418723	a	a	h	a	h	a	a	h	a	h	a	a	h	a	h	a	a	h	h	h	h	a	h	a	h	h	h	h	a	a	h	h	h	h	a	h	a	h	a	a	a	h	h	h	a	a	a	h	a
[truncated: 200 more columns]

## Sheet: Table S3
Table S3. Genetic map of population BC2(P)-1
SNP marker	Genetic position (cM)
Chr01:1505897	0
Chr01:2007047	2.512
Chr01:2571052	3.753
Chr01:2734775	4.58
Chr01:3064699	4.994
Chr01:4598178	8.791
Chr01:6026411	10.862
Chr01:7066093	11.276
Chr01:9128104	11.69
Chr01:10820480	12.095
Chr01:19198494	13.757
Chr01:19453271	14.165
Chr01:56954935	14.165
Chr01:56218128	14.165
Chr01:18500745	14.165
Chr01:34947612	14.568
Chr01:46005870	15.394
Chr01:58968923	16.212
Chr01:62308295	17.024
Chr01:63794894	18.672
Chr01:65583717	19.889
Chr01:66409177	20.292
Chr01:66738217	20.696
Chr01:67040249	22.383
Chr01:68824651	27.552
Chr01:74590587	39.557
Chr01:78864429	54.8
Chr01:84755619	67.796
Chr01:86604291	71.214
Chr01:87160160	74.165
Chr01:87826277	75.398
Chr02:30591308	0
Chr02:31506916	2.535
Chr02:34266659	7.258
Chr02:39642003	26.544
Chr02:40303199	28.212
Chr02:40826709	29.88
Chr02:41702851	31.538
Chr02:42625371	33.619
Chr02:42634352	33.619
Chr02:42623362	33.619
Chr03:39567710	0
Chr03:40417416	2.952
Chr03:41304828	5.473
Chr03:47002462	8.9
Chr03:52851141	19.851
Chr03:53371510	23.286
Chr03:54284435	26.666
Chr03:54982240	26.668
Chr03:55815452	30.91
Chr03:56096024	32.568
Chr03:56270622	33.4
Chr03:56490908	33.815
Chr03:58369357	55.691
Chr03:58966322	59.54
Chr03:59820645	64.746
Chr04:5121079	0
Chr04:5763068	0.842
Chr04:6062979	1.666
Chr04:6945473	2.914
Chr04:7114313	2.914
Chr04:7506769	5.013
Chr04:7768540	7.556
Chr04:8007748	9.645
Chr04:64752642	85.996
Chr04:65755078	91.235
Chr04:68513544	102.716
Chr05:1967045	0
Chr05:4322227	5.635
Chr05:4489755	6.472
Chr05:4722991	6.886
Chr05:19653678	35.412
Chr05:50642442	37.941
Chr05:51068906	38.353
Chr05:51813113	39.187
Chr05:51981317	39.602
Chr05:53259023	43.011
Chr05:54089145	46.401
Chr05:54499805	48.943
Chr06:4041128	0
Chr06:5328998	0.414
Chr06:8462389	0.823
Chr06:6108295	0.823
Chr06:30715401	1.659
Chr06:56034820	72.081
Chr06:56582727	75.493
Chr06:56875314	78.013
Chr06:57628750	84.111
Chr06:58023422	85.8
Chr07:10325510	0
Chr07:42641020	2.953
Chr07:48001956	13.481
Chr07:48221715	13.904
Chr07:48346289	13.904
Chr07:52772723	27.526
Chr07:54654703	37.48
Chr07:55521028	42.22
Chr07:56989253	54.895
Chr08:1922109	0
Chr08:47647580	23.055
Chr08:49840279	25.6
Chr08:54550515	46.784
Chr08:55123881	51.102
Chr08:55628021	53.193
Chr09:1757722	0
Chr09:2273886	0.842
Chr09:2903821	5.098
Chr09:4567956	20.32
Chr09:4762018	21.992
Chr09:5060931	22.816
Chr09:4997670	22.842
Chr09:5400741	23.64
Chr09:5251552	24.058
Chr09:5693708	24.469
Chr09:5930422	24.889
Chr09:7475961	25.312
Chr09:49280347	25.312
Chr09:52346983	26.134
Chr09:52880825	26.542
Chr09:51897391	33.642
Chr10:2302838	0
Chr10:3307031	3.426
Chr10:4355241	5.101
Chr10:4673703	5.931
Chr10:4883469	6.348
Chr10:7231098	6.754
Chr10:40719611	7.17
Chr10:44330682	7.581
Chr10:45511444	8.423
Chr10:45674668	8.834
Chr10:47155177	12.665
Chr10:49590149	16.507
Chr10:50398490	17.753
Chr10:52339533	29.199
Chr10:53007246	29.611
Chr11:3032775	0
Chr11:9893051	11.843
Chr11:11775008	21.522
Chr11:13987775	24.043
Chr11:15479561	24.865
Chr11:25166915	25.698
Chr11:30583742	26.54
Chr11:43178231	48.966
Chr12:59330069	0
Chr12:57244714	19.982
Chr12:56612295	22.119
Chr12:12882698	41.413
Chr12:11444111	42.665
Chr12:9478369	43.915
Chr12:9107273	44.343
Chr12:8610672	45.188
Chr12:7992137	45.606
Chr12:7418723	52.181

## Sheet: Table S4
Table S4. Phenotypic data from population BC2(P)-1
individual	# flowers	anther phenotype	flower color	corolla shape	bud abortion	# bulk-berries	# self-berries	# berries total	pollen shed (0-3)
BC2(P)-1-1001	60	3	1	1	0	0	29	29	*
BC2(P)-1-1002	128	3	1	1	0	16	39	55	3
BC2(P)-1-1003	13	1	1	3	0	3	0	3	0
BC2(P)-1-1004	29	3	1	1	1	0	13	13	3
BC2(P)-1-1005	24	3	1	1	0	0	11	11	3
BC2(P)-1-1006	*	*	*	*	0	0		*	*
BC2(P)-1-1007	32	3	1	2	0	0	14	14	*
BC2(P)-1-1008	83	3	4	1	0	10	24	34	3
BC2(P)-1-1009	70	3	2	1	0	7	23	30	3
BC2(P)-1-1010	102	3	1	1	0	0	50	50	3
BC2(P)-1-1011	2	2	1	1	0	0	0	0	0
BC2(P)-1-1012	6	3	2	1	1	0	1	1	*
BC2(P)-1-1013	3	3	2	1	0	0	0	0	1
BC2(P)-1-1014	26	3	4	1	0	0	10	10	3
BC2(P)-1-1015	5	2	3	2	0	0	0	0	0
BC2(P)-1-1016	3	2	1	2	0	0	0	0	0
BC2(P)-1-1017	4	3	1	1	0	0	1	1	2
BC2(P)-1-1018	4	0	1	3	0	0	0	0	0
BC2(P)-1-1019	35	3	1	1	0	3	12	15	2-3
BC2(P)-1-1020	15	2	1	2	0	0	11	11	2
BC2(P)-1-1021	27	3	1	1	0	5	5	10	3
BC2(P)-1-1022	4	1	1	2	1	0	0	0	0
BC2(P)-1-1023	1	*	*	*	1	0		*	*
BC2(P)-1-1024	4	3	1	2	0	0	0	0	0
BC2(P)-1-1025	28	3	3	1	0	0	12	12	3
BC2(P)-1-1026	2	3	1	1	0	0	0	0	*
BC2(P)-1-1027	8	0	4	3	1	0	0	0	0
BC2(P)-1-1028	29	3	2	1	0	0	13	13	3
BC2(P)-1-1029	*	*	*	*	0	0		*	0
BC2(P)-1-1030	3	1	1	2	0	0	0	0	0
BC2(P)-1-1031	6	1	1	2	0	1	0	1	0
BC2(P)-1-1032	39	3	3	1	0	0	17	17	3
BC2(P)-1-1033	2	2	1	1	0	0	0	0	0
BC2(P)-1-1034	12	3	1	1	0	0	5	5	3
BC2(P)-1-1035	5	0	1	3	1	0	0	0	0
BC2(P)-1-1036	12	1	1	2	0	3	0	3	0
BC2(P)-1-1037	36	3	1	1	0	0	17	17	3
BC2(P)-1-1038	8	2	1	1	0	2	0	2	0
BC2(P)-1-1039	18	3	1	2	0	0	7	7	2
BC2(P)-1-1040	5	2	1	2	0	0	1	1	0
BC2(P)-1-1041	62	3	1	2	0	6	20	26	3
BC2(P)-1-1042	21	3	2	1	0	0	9	9	3
BC2(P)-1-1043	4	2	2	2	0	*		0	0
BC2(P)-1-1044	*	*	*	*	0	0	0	0	*
BC2(P)-1-1045	3	2	1	2	0	0	0	0	0
BC2(P)-1-1046	37	3	2	1	0	0	17	17	3
BC2(P)-1-1047	23	3	1	2	0	3	5	8	2
BC2(P)-1-1048	5	0	1	3	1	0	0	0	0
BC2(P)-1-1049	106	3	1	2	0	22	18	40	3
BC2(P)-1-1050	30	3	1	2	0	0	13	13	*
BC2(P)-1-1051	30	3	1	1	0	0	14	14	3
BC2(P)-1-1052	4	0	1	2	1	0	0	0	0
BC2(P)-1-1053	28	1	1	3	0	8	0	8	0
BC2(P)-1-1054	26	3	1	2	0	0	11	11	2
BC2(P)-1-1055	21	0	3	3	0	5	0	5	0
BC2(P)-1-1056	40	3	1	1	0	0	19	19	3
BC2(P)-1-1057	6	0	3	3	0	0	0	0	0
BC2(P)-1-1058	40	3	3	1	0	0	18	18	3
BC2(P)-1-1059	6	0	2	3	1	0	0	0	0
BC2(P)-1-1060	15	2	1	2	0	4	0	4	0
BC2(P)-1-1061	46	3	1	1	0	4	16	20	3
BC2(P)-1-1062	72	3	1	2	0	4	28	32	3
BC2(P)-1-1063	5	1	1	3	1	0	0	0	0
BC2(P)-1-1064	5	0	1	3	1	0	0	0	0
BC2(P)-1-1065	2	3	1	1	0	0	0	0	*
BC2(P)-1-1066	18	2	1	2	0	5	0	5	0
BC2(P)-1-1067	*	*	*	*	0	0		*	*
BC2(P)-1-1068	40	3	3	1	0	0	18	18	3
BC2(P)-1-1069	29	3	1	1	0	9	0	9	0
BC2(P)-1-1070	114	3	1	1	0	12	38	50	3
BC2(P)-1-1071	63	3	1	2	0	13	10	23	2
BC2(P)-1-1072	55	3	1	1	0	10	11	21	3
BC2(P)-1-1073	14	3	1	1	0	0	6	6	3
BC2(P)-1-1074	1	*	*	*	1	0		*	*
BC2(P)-1-1075	27	3	1	1	1	0	12	12	2-3
BC2(P)-1-1076	*	*	*	*	0	0		*	*
BC2(P)-1-1077	102	3	1	1	0	12	32	44	3
BC2(P)-1-1078	3	0	1	2	0	0	0	0	0
BC2(P)-1-1079	4	0	1	3	0	0	0	0	0
BC2(P)-1-1080	67	3	2	1	0	0	32	32	3
BC2(P)-1-1081	76	3	1	1	0	14	16	30	*
BC2(P)-1-1082	4	0	1	2	1	0	0	0	*
BC2(P)-1-1083	4	0	1	2	1	0	0	0	0
BC2(P)-1-1084	*	*	*	*	0	0		*	*
BC2(P)-1-1085	77	3	1	2	0	13	17	30	3
BC2(P)-1-1086	90	3	1	2	0	16	19	35	*
BC2(P)-1-1087	36	3	1	2	0	0	16	16	3
BC2(P)-1-1088	20	0	1	3	1	5	0	5	0
BC2(P)-1-1089	22	3	1	1	0	0	10	10	3
BC2(P)-1-1090	*	*	*	*	0	0		*	*
BC2(P)-1-1091	78	3	1	2	1	7	26	33	2-3
BC2(P)-1-1092	49	3	1	1	0	3	19	22	2-3
BC2(P)-1-1093	58	0	1	3	0	18	0	18	0
BC2(P)-1-1094	2	3	1	1	0	0	0	0	3
BC2(P)-1-1095	57	3	3	1	0	11	10	21	3
BC2(P)-1-1096	22	3	1	1	0	0	10	10	3
BC2(P)-1-1097	50	3	2	1	0	0	23	23	3
BC2(P)-1-1098	49	0	1	3	0	15	0	15	0
BC2(P)-1-1099	72	3	1	1	0	13	15	28	3
BC2(P)-1-1100	*	*	*	*	0	0		*	*
BC2(P)-1-1101	48	3	1	2	0	7	12	19	3
BC2(P)-1-1102	62	3	2	1	0	9	16	25	3
BC2(P)-1-1103	10	0	1	2	1	2	0	2	0
BC2(P)-1-1104	28	1	1	3	0	8	0	8	0
BC2(P)-1-1105	*	*	*	*	0	0		*	*
BC2(P)-1-1106	*	*	*	*	0	0		*	*
BC2(P)-1-1107	102	3	1	1	0	0	50	50	3
BC2(P)-1-1108	56	3	1	2	0	0	26	26	3
BC2(P)-1-1109	40	3	1	1	0	6	10	16	3
BC2(P)-1-1110	40	3	1	1	0	8	7	15	2
BC2(P)-1-1111	27	1	3	3	0	7	0	7	0
BC2(P)-1-1112	12	0	1	2	0	3	0	3	0
BC2(P)-1-1113	105	3	3	1	0	13	31	44	3
BC2(P)-1-1114	4	2	1	2	1	0	0	0	0
BC2(P)-1-1115	148	3	1	2	0	24	36	60	3
BC2(P)-1-1116	2	3	1	1	0	0	0	0	*
BC2(P)-1-1117	58	3	1	1	0	18	1	19	2
BC2(P)-1-1118	9	1	1	2	0	2	0	2	0
BC2(P)-1-1119	13	3	1	2	0	3	0	3	1
BC2(P)-1-1120	36	3	1	1	0	4	11	15	2-3
BC2(P)-1-1121	26	3	1	2	0	0	11	11	3
BC2(P)-1-1122	34	3	3	1	0	6	6	12	3
BC2(P)-1-1123	68	3	1	1	0	14	12	26	3
BC2(P)-1-1124	57	3	1	1	0	13	8	21	3
BC2(P)-1-1125	4	0	2	2	0	0	0	0	0
BC2(P)-1-1126	20	3	3	1	0	0	8	8	3
BC2(P)-1-1127	25	3	1	1	1	0	11	11	3
BC2(P)-1-1128	4	0	1	3	0	0	0	0	*
BC2(P)-1-1129	28	2	2	2	0	8	0	8	0
BC2(P)-1-1130	53	3	1	1	0	0	25	25	3
BC2(P)-1-1131	30	3	1	1	0	2	11	13	3
BC2(P)-1-1132	64	3	1	1	0	0	31	31	3
BC2(P)-1-1133	7	1	2	3	1	0	0	0	0
BC2(P)-1-1134	18	1	3	3	0	4	0	4	0
BC2(P)-1-1135	163	3	1	1	0	23	46	69	0
BC2(P)-1-1136	12	2	1	2	0	3	0	3	0
BC2(P)-1-1137	36	1	1	2	0	11	0	11	0
BC2(P)-1-1138	4	0	1	2	1	0	0	0	0
BC2(P)-1-1139	52	3	1	2	0	10	9	19	3
BC2(P)-1-1140	1	*	*	*	1	0		*	*
BC2(P)-1-1141	38	3	1	1	0	4	12	16	2
BC2(P)-1-1142	5	0	1	3	1	0	0	0	0
BC2(P)-1-1143	1	*	*	*	1	0		*	*
BC2(P)-1-1144	4	3	1	2	1	0	0	0	0
BC2(P)-1-1145	25	3	2	1	0	0	11	11	3
BC2(P)-1-1146	4	1	1	2	1	0	0	0	*
BC2(P)-1-1147	25	0	1	3	0	7	0	7	0
BC2(P)-1-1148	22	3	3	1	0	0	9	9	3
BC2(P)-1-1149	23	3	3	1	1	0	9	9	3
BC2(P)-1-1150	26	3	1	2	0	2	8	10	3
BC2(P)-1-1151	9	3	1	1	1	0	3	3	3
BC2(P)-1-1152	42	3	1	1	0	4	14	18	3
BC2(P)-1-1153	27	3	1	1	1	5	4	9	2
BC2(P)-1-1154	18	3	2	2	0	0	7	7	2
BC2(P)-1-1155	*	*	*	*	0	0		*	*
BC2(P)-1-1156	4	1	1	2	1	0	0	0	0
BC2(P)-1-1157	13	3	1	1	1	0	5	5	3
BC2(P)-1-1158	92	3	2	1	1	0	44	44	3
BC2(P)-1-1159	31	1	1	3	0	9	0	9	0
BC2(P)-1-1160	38	3	1	1	0	4	12	16	3
BC2(P)-1-1161	14	3	1	2	0	0	5	5	2
BC2(P)-1-1162	22	0	1	3	0	6	0	6	0
BC2(P)-1-1163	2	3	1	1	0	0	0	0	*
BC2(P)-1-1164	5	1	1	3	1	0	0	0	*
BC2(P)-1-1165	5	0	1	3	1	0	0	0	0
BC2(P)-1-1166	114	3	1	1	0	0	56	56	3
BC2(P)-1-1167	22	3	1	1	0	2	7	9	1-2
BC2(P)-1-1168	51	3	1	1	0	6	15	21	3
BC2(P)-1-1169	*	*	*	*	0	0		*	*
BC2(P)-1-1170	26	3	1	2	0	0	11	11	*
BC2(P)-1-1171	*	*	*	*	0	0		*	*
BC2(P)-1-1172	14	1	1	1	0	4	0	4	0
BC2(P)-1-1173	74	3	1	1	0	10	21	31	3
BC2(P)-1-1174	31	3	1	2	0	2	11	13	2
BC2(P)-1-1175	5	3	1	1	0	1	0	1	1-2
BC2(P)-1-1176	87	3	1	2	0	13	22	35	*
BC2(P)-1-1177	12	1	1	3	1	2	0	2	0
BC2(P)-1-1178	100	3	1	1	0	0	49	49	3
BC2(P)-1-1179	18	3	2	1	0	0	7	7	3
BC2(P)-1-1180	3	3	1	1	1	0	0	0	0
BC2(P)-1-1181	42	3	1	1	0	0	20	20	3
BC2(P)-1-1182	3	3	1	1	1	0	0	0	0
BC2(P)-1-1183	22	1	1	3	0	6	0	6	0
BC2(P)-1-1184	14	3	2	1	1	0	5	5	3
BC2(P)-1-1185	5	0	1	3	1	0	0	0	0
BC2(P)-1-1186	3	2	1	2	0	0	0	0	*
BC2(P)-1-1187	39	3	1	1	1	0	18	18	3
BC2(P)-1-1188	50	3	2	1	0	5	16	21	3
BC2(P)-1-1189	31	3	2	1	0	8	2	10	3
BC2(P)-1-1190	5	0	1	3	1	0	0	0	0
BC2(P)-1-1191	74	1	1	3	0	10	20	30	3
BC2(P)-1-1192	25	3	2	1	0	0	11	11	3
BC2(P)-1-1193	19	1	1	3	0	5	0	5	0
BC2(P)-1-1194	25	3	2	1	0	0	11	11	3
BC2(P)-1-1195	51	3	1	2	1	14	2	16	0
BC2(P)-1-1196	20	1	1	3	1	5	0	5	0
BC2(P)-1-1197	16	3	1	1	0	0	7	7	3
BC2(P)-1-1198	4	1	2	2	0	0	0	0	*
BC2(P)-1-1199	5	0	1	3	1	0	0	0	*
BC2(P)-1-1200	1	*	*	*	1	0		*	*
BC2(P)-1-1201	*	*	*	*	0	0		*	*
BC2(P)-1-1202	28	3	1	1	0	0	13	13	2
BC2(P)-1-1203	16	1	1	3	0	4	0	4	0
BC2(P)-1-1204	31	3	1	1	0	7	4	11	*
BC2(P)-1-1205	40	1	1	3	0	12	0	12	0
BC2(P)-1-1206	72	3	1	1	0	12	17	29	2-3
BC2(P)-1-1207	67	3	1	2	0	0	32	32	3
BC2(P)-1-1208	1	*	*	*	1	0		*	*
BC2(P)-1-1209	15	3	1	2	1	0	5	5	3
BC2(P)-1-1210	1	*	*	*	1	0		*	*
BC2(P)-1-1211	128	3	1	2	0	12	44	56	3
BC2(P)-1-1212	4	0	1	3	0	0	0	0	0
BC2(P)-1-1213	56	3	1	1	1	9	13	22	3
BC2(P)-1-1214	2	3	1	1	0	0	0	0	3
BC2(P)-1-1215	54	3	1	1	0	6	17	23	3
BC2(P)-1-1216	7	2	4	2	1	0	0	0	0
BC2(P)-1-1217	82	3	1	1	0	9	26	35	2
BC2(P)-1-1218	5	0	1	3	1	0	0	0	0
BC2(P)-1-1219	62	3	1	1	1	9	16	25	3
BC2(P)-1-1220	42	3	1	1	1	7	9	16	3
BC2(P)-1-1221	30	3	1	1	0	0	14	14	3
BC2(P)-1-1222	28	3	1	2	0	0	12	12	3
BC2(P)-1-1223	31	3	2	1	0	0	14	14	3
BC2(P)-1-1224	29	3	1	1	0	1	12	13	3
BC2(P)-1-1225	33	3	2	1	0	0	15	15	3
BC2(P)-1-1226	97	3	1	1	0	11	31	42	3
BC2(P)-1-1227	4	0	1	3	0	0	0	0	0
BC2(P)-1-1228	3	3	1	1	1	0	0	0	0
BC2(P)-1-1229	5	2	1	3	1	0	0	0	0
BC2(P)-1-1230	26	3	1	1	1	2	8	10	3
BC2(P)-1-1231	41	3	1	1	0	3	15	18	3
BC2(P)-1-1232	4	1	2	1	1	0	0	0	*
BC2(P)-1-1233	2	1	1	1	0	0	0	0	0
BC2(P)-1-1234	13	1	1	3	0	3	0	3	0
BC2(P)-1-1235	38	3	1	1	0	6	9	15	3
BC2(P)-1-1236	*	*	*	*	0	0		*	*
BC2(P)-1-1237	76	3	1	1	0	0	37	37	3
BC2(P)-1-1238	28	1	1	3	0	8	0	8	0
BC2(P)-1-1239	87	3	1	1	0	17	17	34	1
BC2(P)-1-1240	*	*	*	*	0	0		*	*
BC2(P)-1-1241	1	*	*	*	1	0		*	0
BC2(P)-1-1242	11	1	1	3	0	2	0	2	0
BC2(P)-1-1243	4	1	1	2	1	0	0	0	0
BC2(P)-1-1244	25	3	1	1	1	2	8	10	1
BC2(P)-1-1245	6	0	3	3	0	0	0	0	0
BC2(P)-1-1246	4	1	1	3	0	0	0	0	0
BC2(P)-1-1247	*	*	*	*	0	0		*	*
BC2(P)-1-1248	22	1	1	3	0	6	0	6	0
BC2(P)-1-1249	83	3	1	1	0	10	25	35	3
BC2(P)-1-1250	*	*	*	*	0	0		*	*
BC2(P)-1-1251	5	1	1	3	1	0	0	0	0
BC2(P)-1-1252	*	*	*	*	0	0		*	*

## Sheet: Table S5
Table S5. QTL identified in population BC2(P)-1
Trait​	Chromosome	Position (cM)	LOD​
Flower color​	10​	29	47.87​
Flower color​	5​	27.9	5.97​
Bud production​	6​	0	16.46​
Flower production​	6​	0	16.51​
Antherless​	6​	0.8	80.92​
Bud abortion​	6​	0.8	4.75​
Corolla shape​	6​	0.8	38.53​

## Sheet: Table S6
Table S6. Genotypic data from putative recombinants from population BC2(P)-2. Genotype calls refer to the detected nucleotides. Homozygous calls are highlighted in green and heterozygous calls are highlighted in red. Missing and unexpected genotype calls are not highlighted.
DNA \ Assay	Anther phenotype	Dm4_SOL_06-05486170	DM61|CO|AN-06-005000581	DM61|CO|AN-06-006011569	DM61|CO|AN-06-009021570	DM61|CO|AN-06-010077986	DM61|CO|AN-06-012093046	DM61|CO|AN-06-013100538	DM61|CO|AN-06-014043805	DM61|CO|AN-06-015042038	DM61|CO|AN-06-016257618	DM61|CO|AN-06-017032874	DM61|CO|AN-06-018044413	DM61|CO|AN-06-019026028	DM61|CO|AN-06-020398777	DM61|CO|AN-06-021034463	DM61|CO|AN-06-022041680	DM61|CO|AN-06-023279479	DM61|CO|AN-06-024007280	DM61|CO|AN-06-025040138	DM61|CO|AN-06-026129609	DM61|CO|AN-06-027024870	DM61|CO|AN-06-029107143	DM61|CO|AN-06-029983578	chr06_29865083-29865158-optie_1 DM6: 30876419	DM61|CO|AN-06-030966195
F2-2	0	C:C	A:A	C:C	G:G	T:T	C:C	C:C	T:T	G:G	T:T	A:A	C:C	A:A	C:C	A:A	T:T	T:T	C:C	A:A	T:T	C:C	C:C	C:C	A:A	G:G
BC1(P)-1	3	T:C	A:G	C:T	G:A	T:C	C:A	C:T	T:G	G:C	T:C	A:G	C:G	A:G	C:G	A:G	T:C	T:C	C:T	A:G	T:G	C:T	C:G	C:G	C:A	G:C
BC2(P)-2-01	3	T:C	A:G	C:T	G:A	T:C	C:A	C:T	T:G	G:C	T:C	A:G	C:G	A:G	C:G	A:G	T:C	T:C	C:T	A:G	T:G	C:T	C:G	C:G	C:A	G:C
BC2(P)-2-02	3	T:C	A:G	C:T		T:C	C:A	C:T	T:G	G:C	T:C	A:G	C:G	A:G	C:G	A:G	T:C	T:C	C:T	A:G	T:G	C:T	C:G	C:G	C:A	G:C
BC2(P)-2-03	3	T:C	A:G	C:T	G:A	T:C	C:A	C:T	T:G		T:C	A:G	C:G	A:G	C:G	A:G	T:C	T:C	C:T	A:G	T:G	C:T	C:G	C:G	C:A
BC2(P)-2-04	1	C:C	A:A	C:C	G:G	T:T	C:C	C:C	T:T	G:G	T:T	A:A	C:C	A:A	C:C	A:A	T:T	T:T	C:C	A:A	T:T	C:C	C:C	C:C	C:A
BC2(P)-2-05	3	T:C	A:G	C:T	G:A	T:C		C:T	T:G	G:C	T:C	A:G	C:G	A:G	C:G	A:G	T:C	T:C	C:T	A:G	T:G	C:T	C:G	C:G	C:A	G:C
BC2(P)-2-06	3	T:C	A:G	C:T	G:A	T:C	C:A	C:T	T:G	G:C	T:C	A:G	C:G	A:G	C:G	A:G	T:C	T:C	C:T	A:G	T:G	C:T	C:G	C:G	C:A	G:C
BC2(P)-2-07	3	T:C	A:G	C:T	G:A	T:C	C:A	T:T	T:G	G:C	T:C	A:G	C:G	A:G	C:G	A:G	T:C	T:C	C:T	A:G	T:G	C:T	C:G	C:G	C:A	G:C
BC2(P)-2-08	3	T:C	A:G	C:T	G:A		C:A	T:T	T:G	G:C	T:C	A:G	C:G	A:G	C:G	A:G	T:C	T:C	C:T	A:G	T:G	C:T	C:G	C:G	C:A	G:C
BC2(P)-2-09	3	T:C	A:G	C:T	G:A	T:C	C:A	C:T	T:G	G:C	T:C	A:G	C:G	A:G	C:G	A:G	T:C	T:C	C:T	A:G	T:G	C:T	C:G	C:G	C:A	G:C
BC2(P)-2-10	3	T:C	A:G	C:T	G:A	T:C	C:A	C:T	T:G	G:C	T:C	A:G	C:G	A:G	C:G	A:G	T:C	T:C	C:T	A:G	T:G	C:T	C:G	C:G	C:A	G:C
BC2(P)-2-11	1	C:C	A:A	C:C	G:G	T:T	C:C	C:C	T:T	G:G	T:T	A:A	C:C	A:A	C:C	A:A	T:T	T:T	C:C	A:A	T:T	C:C	C:C	C:C	A:A	G:G
BC2(P)-2-12	1	C:C	A:A	C:C	G:G		C:C	?	T:T	G:G	T:T	A:A	C:C	A:A	C:C	A:A	T:T	T:T	C:C	A:A	T:T	C:C	C:C	C:C	A:A	G:G
BC2(P)-2-13	2	T:C	A:G	C:T	G:A	T:C	C:A	C:T	T:G	G:C	T:C	A:G	C:G	A:G	C:G	A:G	T:C	T:C	C:T	A:G	T:G	C:T	C:G	C:G	C:A	G:C
BC2(P)-2-14	3	T:C	A:G	C:T	G:A	T:C	C:A	T:T	T:G	G:C	T:C	A:G	C:G	A:G	C:G	A:G	T:C	T:C	C:T	A:G	T:G	C:T	C:G	C:G	A:A	G:G
BC2(P)-2-15	3	T:C	A:G	C:T	G:A	T:C	C:A	T:T	T:G	G:C	T:C	A:G	C:G	A:G	C:G	A:G	T:C	T:C	C:T	A:G	T:G	C:T	C:G	C:G	C:A	G:C
BC2(P)-2-16	2	T:C	A:G	C:T	G:A	T:C	C:A	C:T	T:G	G:C	T:C	A:G	C:G	A:G	C:G	A:G	T:C	T:C	C:T	A:G	T:G	C:T	C:G	C:G	C:A

## Sheet: Figure S1
Figure S1. Cytoplasm type determination using multiplex PCR markers as described by Hosaka and Sanetomo.
Lane	Genotype	Note	Cytotype
1	annabelle	tetraploid cultivar	T
2	bintje	tetraploid cultivar	T
3	colomba	tetraploid cultivar	T
4	innovator	tetraploid cultivar	T
5	sarpo mira	tetraploid cultivar	W
6	VR808	tetraploid cultivar	T
7	DS	Sli gene donor	P
8	D1	Solynta Founder genotype	P
9	D2	Cytoplasm source of population BC2F2(A)-1 and BC2F2(A)-2	A
10	D3	Cytoplasm source of population BC2F2(T)-1	T
11	D4	Solynta Founder genotype	T
12	D6	Solynta Founder genotype	T
13	D7	Solynta Founder genotype	T
14	D8	Solynta Founder genotype	W
15	D9	Solynta Founder genotype	T
16	D12	Cytoplasm source of population BC2F2(T)-2, BC2F2(T)-3 and BC2F2(T)-4	T
17	D13	Solynta Founder genotype	P
18	D14	Solynta Founder genotype	P
19	Solyntus	Father of BC1(P)	P
20	BC1(P)-1	Father BC2(P)-1 population	P
21	F2-2	Mother BC2(P)-2 population	P
22	BC2F1(T)-5-28	Sibling of BC2F1(T)-5-26	T
23	BC2F1(A)-1-18	Sibling of BC2F1(A)-1-10	A
24	BC2F1(A)-1-23	Sibling of BC2F1(A)-1-10	A
25	BC2F1(T)-1-13	Sibling of BC2F1(T)-1-26	T
26	BC2F1(T)-1-17	Sibling of BC2F1(T)-1-26	T
27	BC2F1(T)-2-17	Parent of BC2F2(T)-3 population	T
28	BC2F1(T)-2-19	Parent of BC2F2(T)-4 population	T
29	BC2F1(T)-3-25	Sibling of BC2F1(T)-3-24	T
30	BC2F1(T)-3-24	Parent of BC2F2(T)-5 population	T
31	BC2F1(T)-4-16	BC2F1(T)-4 individual, not used further	T
32	BC2F1(T)-4-13	BC2F1(T)-4 individual, not used further	T
33	BC2F1(T)-5-26	Parent of BC2F2(T)-6 population	T

## Sheet: Table S7
Table S7. Phenotypic data from BC2F2 populations with A and T cytoplasm
Individual	population	# flowers	Anther phenotype	pollen release	# self-berries	# seeds	antherless genotype
BC2F2(A)-1-01	BC2F2(A)-1	18	3	1.5	1	0	Alal
BC2F2(A)-1-02	BC2F2(A)-1	0					AlAl
BC2F2(A)-1-03	BC2F2(A)-1	0					Alal
BC2F2(A)-1-04	BC2F2(A)-1	5	3	2			Alal
BC2F2(A)-1-05	BC2F2(A)-1	0					AlAl
BC2F2(A)-1-08	BC2F2(A)-1	0					alal
BC2F2(A)-1-10	BC2F2(A)-1	0					AlAl
BC2F2(A)-1-14	BC2F2(A)-1	5	3	0			AlAl
BC2F2(A)-1-20	BC2F2(A)-1	0					Alal
BC2F2(A)-1-21	BC2F2(A)-1	0					Alal
BC2F2(A)-1-22	BC2F2(A)-1	0					Alal
BC2F2(A)-1-23	BC2F2(A)-1	14	3	1			Alal
BC2F2(A)-1-24	BC2F2(A)-1	0					Alal
BC2F2(A)-1-27	BC2F2(A)-1	0					AlAl
BC2F2(A)-1-28	BC2F2(A)-1	0					alal
BC2F2(A)-1-29	BC2F2(A)-1	20	3	3	5	23	alal
BC2F2(A)-1-30	BC2F2(A)-1	0					Alal
BC2F2(A)-1-31	BC2F2(A)-1	14	3	3	6		Alal
BC2F2(A)-1-32	BC2F2(A)-1	0					Alal
BC2F2(A)-1-33	BC2F2(A)-1	0					Alal
BC2F2(A)-1-38	BC2F2(A)-1	0					AlAl
BC2F2(A)-1-61	BC2F2(A)-1	5	3	0			Alal
BC2F2(A)-1-68	BC2F2(A)-1	2	3	1			alal
BC2F2(A)-1-70	BC2F2(A)-1	0					Alal
BC2F2(A)-1-74	BC2F2(A)-1	2	2	0			alal
BC2F2(A)-2-01	BC2F2(A)-2	6	2	0			alal
BC2F2(A)-2-02	BC2F2(A)-2	0					Alal
BC2F2(A)-2-03	BC2F2(A)-2	0					Alal
BC2F2(A)-2-04	BC2F2(A)-2	11	3	3	3		AlAl
BC2F2(A)-2-05	BC2F2(A)-2	23	3	3			Alal
BC2F2(A)-2-06	BC2F2(A)-2	28	3	3	4		Alal
BC2F2(A)-2-07	BC2F2(A)-2	52	3	3	6		Alal
BC2F2(A)-2-08	BC2F2(A)-2	2	1	0			Alal
BC2F2(A)-2-09	BC2F2(A)-2	9	2	1	1		alal
BC2F2(A)-2-10	BC2F2(A)-2	21	3	3	8		Alal
BC2F2(A)-2-12	BC2F2(A)-2	0					AlAl
BC2F2(A)-2-13	BC2F2(A)-2	5	2	2			Alal
BC2F2(A)-2-14	BC2F2(A)-2	0					alal
BC2F2(A)-2-15	BC2F2(A)-2	26	3	3	9	3	Alal
BC2F2(A)-2-19	BC2F2(A)-2	46	3	3	8		AlAl
BC2F2(A)-2-21	BC2F2(A)-2	0					Alal
BC2F2(A)-2-26	BC2F2(A)-2	0					AlAl
BC2F2(A)-2-27	BC2F2(A)-2	25	2.5	3	2	99	Alal
BC2F2(A)-2-28	BC2F2(A)-2	32	3	3	2		Alal
BC2F2(A)-2-36	BC2F2(A)-2	0					AlAl
BC2F2(A)-2-39	BC2F2(A)-2	3	1	0			alal
BC2F2(A)-2-44	BC2F2(A)-2	11	2	2	3	305	alal
BC2F2(A)-2-47	BC2F2(A)-2	16	3	3	4		AlAl
BC2F2(A)-2-51	BC2F2(A)-2	0					alal
BC2F2(A)-2-58	BC2F2(A)-2	0					alal
BC2F2(T)-1-01	BC2F2(T)-1	24	2	0			Alal
BC2F2(T)-1-02	BC2F2(T)-1	28	2.5	1			Alal
BC2F2(T)-1-03	BC2F2(T)-1	32	2	0			alal
BC2F2(T)-1-04	BC2F2(T)-1	1	1	0			alal
BC2F2(T)-1-05	BC2F2(T)-1	2	1	0			alal
BC2F2(T)-1-06	BC2F2(T)-1	22	3	2			Alal
BC2F2(T)-1-07	BC2F2(T)-1	21	2	0			AlAl
BC2F2(T)-1-08	BC2F2(T)-1	4	1	0			AlAl
BC2F2(T)-1-09	BC2F2(T)-1	4	2	0			Alal
BC2F2(T)-1-10	BC2F2(T)-1	0					alal
BC2F2(T)-1-11	BC2F2(T)-1	20	2	0			Alal
BC2F2(T)-1-12	BC2F2(T)-1	1	2				alal
BC2F2(T)-1-13	BC2F2(T)-1	6	2	1			Alal
BC2F2(T)-1-14	BC2F2(T)-1	30	1.5	0			AlAl
BC2F2(T)-1-15	BC2F2(T)-1	41	1.5	0			Alal
BC2F2(T)-1-16	BC2F2(T)-1	0					AlAl
BC2F2(T)-1-17	BC2F2(T)-1	17	2	0			Alal
BC2F2(T)-1-18	BC2F2(T)-1	18	2	0			Alal
BC2F2(T)-1-19	BC2F2(T)-1	42	2	0			alal
BC2F2(T)-1-20	BC2F2(T)-1	29	2	0			alal
BC2F2(T)-1-22	BC2F2(T)-1	22	3	1			Alal
BC2F2(T)-1-23	BC2F2(T)-1	27	2.5	1			Alal
BC2F2(T)-1-35	BC2F2(T)-1	0					alal
BC2F2(T)-1-36	BC2F2(T)-1	2	2	0			alal
BC2F2(T)-1-39	BC2F2(T)-1	28	1	0			alal
BC2F2(T)-2-01	BC2F2(T)-2	0					Alal
BC2F2(T)-2-02	BC2F2(T)-2	0					Alal
BC2F2(T)-2-03	BC2F2(T)-2	0					AlAl
BC2F2(T)-2-04	BC2F2(T)-2	17	3	0			AlAl
BC2F2(T)-2-05	BC2F2(T)-2	2	2	0			alal
BC2F2(T)-2-06	BC2F2(T)-2	0					Alal
BC2F2(T)-2-07	BC2F2(T)-2	23	3	1.5	2	106	Alal
BC2F2(T)-2-08	BC2F2(T)-2	0					alal
BC2F2(T)-2-13	BC2F2(T)-2	0					Alal
BC2F2(T)-2-14	BC2F2(T)-2	0					Alal
BC2F2(T)-2-15	BC2F2(T)-2	6	2	0			AlAl
BC2F2(T)-2-16	BC2F2(T)-2	0					AlAl
BC2F2(T)-2-17	BC2F2(T)-2	16	2	1			Alal
BC2F2(T)-2-19	BC2F2(T)-2	0					alal
BC2F2(T)-2-20	BC2F2(T)-2	25	2.5	3	5	220	Alal
BC2F2(T)-2-21	BC2F2(T)-2	0					AlAl
BC2F2(T)-2-23	BC2F2(T)-2	0					Alal
BC2F2(T)-2-24	BC2F2(T)-2	0					alal
BC2F2(T)-2-25	BC2F2(T)-2	0					alal
BC2F2(T)-2-26	BC2F2(T)-2	0					AlAl
BC2F2(T)-2-27	BC2F2(T)-2	1	2	0			Alal
BC2F2(T)-2-29	BC2F2(T)-2	0					Alal
BC2F2(T)-2-31	BC2F2(T)-2	0					alal
BC2F2(T)-2-32	BC2F2(T)-2	0					alal
BC2F2(T)-2-35	BC2F2(T)-2	8	2	0			alal
BC2F2(T)-3-01	BC2F2(T)-3	0					AlAl
BC2F2(T)-3-02	BC2F2(T)-3	1	2	0			Alal
BC2F2(T)-3-03	BC2F2(T)-3	0					AlAl
BC2F2(T)-3-04	BC2F2(T)-3	0					alal
BC2F2(T)-3-05	BC2F2(T)-3	0					alal
BC2F2(T)-3-06	BC2F2(T)-3	6	3	1	3	97	Alal
BC2F2(T)-3-07	BC2F2(T)-3	22	3	0.5	2		alal
BC2F2(T)-3-08	BC2F2(T)-3	7	3	3	4		Alal
BC2F2(T)-3-10	BC2F2(T)-3	0					AlAl
BC2F2(T)-3-11	BC2F2(T)-3	4	3	0			Alal
BC2F2(T)-3-12	BC2F2(T)-3	18	3	1.5			Alal
BC2F2(T)-3-13	BC2F2(T)-3	19	2	0			alal
BC2F2(T)-3-14	BC2F2(T)-3	0					AlAl
BC2F2(T)-3-15	BC2F2(T)-3	1	3	3			Alal
BC2F2(T)-3-16	BC2F2(T)-3	13	1.5	0.5			Alal
BC2F2(T)-3-17	BC2F2(T)-3	0					Alal
BC2F2(T)-3-18	BC2F2(T)-3	32	3	1	1		Alal
BC2F2(T)-3-21	BC2F2(T)-3	0					alal
BC2F2(T)-3-22	BC2F2(T)-3	0					alal
BC2F2(T)-3-24	BC2F2(T)-3	5	1	0			alal
BC2F2(T)-3-27	BC2F2(T)-3	26	3	0.5			AlAl
BC2F2(T)-3-30	BC2F2(T)-3	13	2.5	1			alal
BC2F2(T)-3-38	BC2F2(T)-3	0					alal
BC2F2(T)-3-39	BC2F2(T)-3	0					alal
BC2F2(T)-3-43	BC2F2(T)-3	0					alal
BC2F2(T)-4-01	BC2F2(T)-4	84	3	1.5	4	1	Alal
BC2F2(T)-4-02	BC2F2(T)-4	4	1	0			alal
BC2F2(T)-4-05	BC2F2(T)-4	27	1	0			alal
BC2F2(T)-4-09	BC2F2(T)-4	7	2	0			Alal
BC2F2(T)-4-11	BC2F2(T)-4	0					alal
BC2F2(T)-4-12	BC2F2(T)-4	3	2	3			Alal
BC2F2(T)-4-13	BC2F2(T)-4	10	3	3	4		AlAl
BC2F2(T)-4-16	BC2F2(T)-4	30	3	3	10	140	alal
BC2F2(T)-4-17	BC2F2(T)-4	14	2	3	2	6	Alal
BC2F2(T)-4-19	BC2F2(T)-4	0					alal
BC2F2(T)-4-20	BC2F2(T)-4	0					alal
BC2F2(T)-4-21	BC2F2(T)-4	29	2	0			Alal
BC2F2(T)-4-27	BC2F2(T)-4	0					alal
BC2F2(T)-4-29	BC2F2(T)-4	0					alal
BC2F2(T)-4-32	BC2F2(T)-4	0					alal
BC2F2(T)-4-33	BC2F2(T)-4	2	3	2			AlAl
BC2F2(T)-4-37	BC2F2(T)-4	11	2	0			alal
BC2F2(T)-4-38	BC2F2(T)-4	16	3	0			alal
BC2F2(T)-4-39	BC2F2(T)-4	22	3	0			alal
BC2F2(T)-4-44	BC2F2(T)-4	0					alal
BC2F2(T)-4-52	BC2F2(T)-4	0					alal
BC2F2(T)-4-56	BC2F2(T)-4	6	3	0			alal
BC2F2(T)-4-57	BC2F2(T)-4	0					alal
BC2F2(T)-4-58	BC2F2(T)-4	0					alal
BC2F2(T)-4-59	BC2F2(T)-4	59	3	1	1		alal
BC2F2(T)-5-01	BC2F2(T)-5	8	1.5	0			alal
BC2F2(T)-5-02	BC2F2(T)-5	15	1	0			Alal
BC2F2(T)-5-03	BC2F2(T)-5	14	3	0.5			Alal
BC2F2(T)-5-04	BC2F2(T)-5	24	1.5	0			Alal
BC2F2(T)-5-05	BC2F2(T)-5	4	2	0			alal
BC2F2(T)-5-06	BC2F2(T)-5	0					Alal
BC2F2(T)-5-07	BC2F2(T)-5	9	1	0			alal
BC2F2(T)-5-09	BC2F2(T)-5	11	2.5	0			alal
BC2F2(T)-5-14	BC2F2(T)-5	12	2	0			alal
BC2F2(T)-5-16	BC2F2(T)-5	3	3	0			alal
BC2F2(T)-5-19	BC2F2(T)-5	14	1	0			alal
BC2F2(T)-5-25	BC2F2(T)-5	20	3	1			alal
BC2F2(T)-5-26	BC2F2(T)-5	0					alal
BC2F2(T)-5-28	BC2F2(T)-5	4	2	0			alal
BC2F2(T)-5-29	BC2F2(T)-5	9	2	0			alal
BC2F2(T)-5-32	BC2F2(T)-5	0					alal
BC2F2(T)-5-34	BC2F2(T)-5	12	2	0			alal
BC2F2(T)-5-35	BC2F2(T)-5	2	2	0			alal
BC2F2(T)-5-36	BC2F2(T)-5	10	3	0			alal
BC2F2(T)-5-41	BC2F2(T)-5	5	3	0			alal
BC2F2(T)-5-42	BC2F2(T)-5	1	2	0			alal
BC2F2(T)-5-47	BC2F2(T)-5	7	2	0			alal
BC2F2(T)-5-48	BC2F2(T)-5	14	2	0			alal
BC2F2(T)-5-49	BC2F2(T)-5	19	3	1.5			alal
BC2F2(T)-5-60	BC2F2(T)-5	14	3	1			AlAl
BC2F2(T)-6-01	BC2F2(T)-6	7	2	0			AlAl
BC2F2(T)-6-02	BC2F2(T)-6	27	2.5	1	2	9	Alal
BC2F2(T)-6-03	BC2F2(T)-6	11	2	0			AlAl
BC2F2(T)-6-04	BC2F2(T)-6	10	2	0			Alal
BC2F2(T)-6-05	BC2F2(T)-6	17	1.5	0			Alal
BC2F2(T)-6-06	BC2F2(T)-6	36	2	0			alal
BC2F2(T)-6-07	BC2F2(T)-6	6	0	0			AlAl
BC2F2(T)-6-08	BC2F2(T)-6	0					alal
BC2F2(T)-6-09	BC2F2(T)-6	29	3	2	2		Alal
BC2F2(T)-6-11	BC2F2(T)-6	0					Alal
BC2F2(T)-6-12	BC2F2(T)-6	42	1	0			Alal
BC2F2(T)-6-14	BC2F2(T)-6	0					alal
BC2F2(T)-6-15	BC2F2(T)-6	14	2	0			Alal
BC2F2(T)-6-16	BC2F2(T)-6	25	2.5	0.5			Alal
BC2F2(T)-6-19	BC2F2(T)-6	0					Alal
BC2F2(T)-6-20	BC2F2(T)-6	0					Alal
BC2F2(T)-6-21	BC2F2(T)-6	0					Alal
BC2F2(T)-6-22	BC2F2(T)-6	16	1.5	0.5			alal
BC2F2(T)-6-23	BC2F2(T)-6	0					AlAl
BC2F2(T)-6-24	BC2F2(T)-6	2	1	0			AlAl
BC2F2(T)-6-25	BC2F2(T)-6	43	1.5	0			alal
BC2F2(T)-6-26	BC2F2(T)-6	0					Alal
BC2F2(T)-6-33	BC2F2(T)-6	3	1	0			alal
BC2F2(T)-6-37	BC2F2(T)-6	0					alal
BC2F2(T)-6-44	BC2F2(T)-6	0					alal

## Sheet: Table S8
Table S8. Berry weights per plant of antherless and male fertile control plants. Column A shows the plot number in the field trial design. Column C shows the number of plants in the netto plot that grew into flowering plants.
Plot	Genotype	netto plants in plot	CMS	berry weight per plant (g)
1	F1(al)-3	11	antherless	215.182
2	F1(al)-2	9	antherless	113
3	F1(al)-1	14	antherless	41.1429
4	F1(al)-5	12	antherless	110.333
5	F1(al)-4	16	antherless	69
6	F1(al)-6	16	antherless	182.188
7	F1(al)-7	15	antherless	43.7333
8	F1(al)-8	16	antherless	38.9375
9	F1(al)-10	16	antherless	104.938
10	F1(al)-9	16	antherless	7.625
11	F1(al)-12	13	antherless	89.6154
12	F1(al)-13	15	antherless	20.5333
13	F1(al)-11	10	antherless	12.2
14	Hybrid 1	9	Male fertile control	358.889
15	Hybrid 2	10	Male fertile control	1077.3
16	Hybrid 3	11	Male fertile control	722.273
17	Hybrid 2	14	Male fertile control	502.571
18	F1(al)-13	15	antherless	17.8667
19	F1(al)-1	14	antherless	20.7143
20	F1(al)-5	12	antherless	67.0833
21	F1(al)-4	15	antherless	40.9333
22	Hybrid 1	12	Male fertile control	441.25
23	F1(al)-2	13	antherless	77.3077
24	F1(al)-9	14	antherless	20.6429
25	F1(al)-12	12	antherless	112.333
26	F1(al)-7	16	antherless	35.5625
27	Hybrid 3	15	Male fertile control	611.333
28	F1(al)-6	16	antherless	68.125
29	F1(al)-3	15	antherless	59.4667
30	F1(al)-10	15	antherless	55.4667
31	F1(al)-8	16	antherless	27.875
32	Hybrid 2	14	Male fertile control	720
33	F1(al)-11	16	antherless	15.4375
34	Hybrid 2	16	Male fertile control	480.562
